# Supplementary material for: CE-BLAST makes it possible to compute antigenic similarity for newly emerging pathogens
Source: Nat Commun. 2018 May 2;9:1772. doi: 10.1038/s41467-018-04171-2 (PMC5932059; doi:10.1038/s41467-018-04171-2)
Supplement: Supplementary file 4 — Supplementary Data 1 [file 41467_2018_4171_MOESM4_ESM.xlsx]

## Sheet: Sheet1
Supplementary Data 1. Normalized antisera data for dengue virus
	DEN1_Nauru_1974_NIHvaccine	DEN1_VietNam_2008_BID_V1937	DEN1_PuertoRico_2006_BID_V852	DEN2_Tonga_1974_NIHvaccine	DEN1_Peru_2000_IQT_6152	DEN1_Cambodia_2003_GenBankGQ868619	DEN1_Bolivia_2010_FSB_3363	DEN1_Venezuela_2000_OBT_1298	DEN1_Burma_2005_61117	DENV2_Vietnam_2003_AC21	DEN2_Vietnam_2003_DF_670	DEN2_Nicaragua_2005_BID_V533	DEN2_Nicaragua_2006_BID_V571	DEN2_Peru_1996_IQT2913	DEN2_Vietnam_2006_BID_V735	DEN2_Malaysia_2008_DKD811	DENV2_Vietnam_2003_AC21_2	DEN2_Cambodia_2009_D2T0601085_KH09_KSP	DEN2_Senegal_2003_Sendak_HD_0674	DEN2_Vietnam_2006_32_135_2	DEN3_Fiji_1992__	DEN3_Vietnam_2006_BID_V1329	DEN3_Vietnam_2007_BID_V1817	DEN3_Nicaragua_2009_608	DEN3_PuertoRico_1963_PRS_228762	DEN3_Cambodia_2011_V0907330	DEN3_PuertoRico_2006_429965	DEN3_Burma_2008_80931	DEN4_PuertoRico_1999_BID_V2446	DEN4_Indonesia_1973_M30153_p5	DEN4_Cambodia_2010_U0811386	DEN4_Malaysia_1973_P73_1120_sylvatic	DEN4_Cambodia_2011_V0624301	DEN4_Burma_2008_81087	DEN4_Nicaragua_1999_703	DEN4_Brazil_2012_BR_12
DENV1/Bolivia/2010-FSB-3363	0.106383	0.617021	0.744681	0.106383	0.212766	0.276596	0.106383	0.106383	1	0.106383	0.106383	0.106383	0.106383	0.106383	0.106383	0.106383	0.106383	0.106383	0.106383	0.106383	0.106383	0.106383	0.106383	0.106383	0.106383	0.106383	0.106383	0.106383	0.106383	0.106383	0.106383	0.106383	0.106383	0.106383	0.106383	0.106383
DENV1/Myanmar/2005/61117	0.0146628	0.460411	0.243402	0.0146628	0.205279	0.225806	0.0791789	0.0146628	1	0.0469208	0.0146628	0.0351906	0.0146628	0.0439883	0.0146628	0.0146628	0.0146628	0.0439883	0.0146628	0.0146628	0.0821114	0.0498534	0.0293255	0.0146628	0.0146628	0.0381232	0.0146628	0.0146628	0.0146628	0.0146628	0.0146628	0.0322581	0.0146628	0.0146628	0.0146628	0.0293255
DENV1/Nauru/1974-WestPac	0.128205	0.487179	1	0.128205	0.128205	0.128205	0.128205	0.128205	0.641026	0.128205	0.128205	0.128205	0.128205	0.128205	0.128205	0.128205	0.128205	0.282051	0.128205	0.128205	0.128205	0.128205	0.128205	0.128205	0.128205	0.128205	0.128205	0.128205	0.128205	0.128205	0.128205	0.128205	0.128205	0.128205	0.128205	0.128205
DENV1/Puerto-Rico/2006-BID-V852	0.0225225	0.112613	0.211712	0.0225225	0.0945946	0.112613	0.0945946	0.112613	1	0.0225225	0.0225225	0.0225225	0.0225225	0.0225225	0.0225225	0.0225225	0.0225225	0.0225225	0.0225225	0.0495495	0.0225225	0.0225225	0.0765766	0.0225225	0.0225225	0.0990991	0.0225225	0.0495495	0.0225225	0.0225225	0.0585586	0.045045	0.0225225	0.0225225	0.0225225	0.0225225
DENV1/Venezuela/2000-OBT-1298	0.0490196	0.45098	1	0.0980392	0.117647	0.0490196	0.0490196	0.0490196	0.421569	0.0490196	0.107843	0.117647	0.0490196	0.0490196	0.0490196	0.0490196	0.0490196	0.0490196	0.0490196	0.0490196	0.0490196	0.0490196	0.0490196	0.0490196	0.0490196	0.0490196	0.0490196	0.0490196	0.0490196	0.0490196	0.0490196	0.0490196	0.0490196	0.0490196	0.0490196	0.0490196
DENV2/Cambodia/2009/D2T0601085_KH09_KSP	0.131579	0.131579	0.131579	0.131579	0.131579	0.131579	0.368421	0.289474	0.289474	0.342105	0.763158	0.394737	1	0.315789	0.684211	0.447368	0.131579	0.131579	0.289474	0.289474	0.131579	0.131579	0.131579	0.131579	0.131579	0.131579	0.131579	0.131579	0.131579	0.131579	0.131579	0.131579	0.131579	0.131579	0.131579	0.131579
DENV2/Cambodia/2008-BID-V3924	0.0793651	0.0793651	0.0793651	0.396825	0.206349	0.0793651	0.0793651	0.0793651	0.0793651	0.650794	1	0.269841	0.365079	0.365079	0.873016	0.47619	0.0793651	0.0793651	0.0793651	0.0793651	0.0793651	0.0793651	0.0793651	0.0793651	0.0793651	0.0793651	0.0793651	0.0793651	0.0793651	0.0793651	0.0793651	0.0793651	0.0793651	0.0793651	0.0793651	0.0793651
DENV2/Cambodia/2007/BID-V4265	0.166667	0.166667	0.166667	0.166667	0.166667	0.166667	0.166667	0.166667	0.166667	0.6	1	0.4	0.633333	0.666667	0.733333	0.533333	0.166667	0.166667	0.166667	0.166667	0.166667	0.166667	0.166667	0.166667	0.166667	0.166667	0.166667	0.166667	0.166667	0.166667	0.166667	0.166667	0.166667	0.166667	0.166667	0.166667
DENV2/Guyana/2000-CAREC-00-08221	0.116279	0.116279	0.116279	0.116279	0.116279	0.116279	0.27907	0.27907	0.255814	0.511628	1	0.116279	0.302326	0.534884	0.55814	0.465116	0.325581	0.511628	0.395349	0.930233	0.116279	0.116279	0.116279	0.395349	0.255814	0.116279	0.418605	0.116279	0.116279	0.116279	0.395349	0.465116	0.44186	0.116279	0.116279	0.116279
DENV2/India/1974-Poona-742295	0.0892857	0.0892857	0.0892857	0.25	0.178571	0.0892857	0.0892857	0.0892857	0.0892857	0.410714	0.732143	0.232143	0.339286	0.321429	0.517857	0.267857	0.0892857	0.0892857	0.196429	1	0.0892857	0.0892857	0.0892857	0.0892857	0.0892857	0.0892857	0.0892857	0.0892857	0.0892857	0.0892857	0.0892857	0.0892857	0.178571	0.0892857	0.196429	0.0892857
DENV2/Nicaragua/2006-BID-V571	0.119048	0.119048	0.119048	0.47619	0.119048	0.119048	0.119048	0.119048	0.119048	0.97619	0.97619	0.285714	0.47619	0.595238	0.809524	1	0.119048	0.119048	0.119048	0.5	0.119048	0.119048	0.238095	0.119048	0.119048	0.119048	0.119048	0.119048	0.119048	0.119048	0.119048	0.119048	0.119048	0.119048	0.119048	0.119048
DENV2/Tonga/1974-Tonga-74	0.0416667	0.0416667	0.0416667	0.225	0.1	0.0416667	0.0916667	0.0416667	0.2	1	0.741667	0.141667	0.225	0.358333	0.3	0.383333	0.0416667	0.291667	0.183333	0.208333	0.0833333	0.0416667	0.0416667	0.0916667	0.0916667	0.0916667	0.0916667	0.0916667	0.0416667	0.0416667	0.0416667	0.0416667	0.133333	0.0416667	0.0416667	0.0416667
DENV2/Vietnam/2006-32-135	0.159021	0.0703364	0.0152905	0.409786	0.0152905	0.0152905	0.0152905	0.0152905	0.0152905	1	0.899083	0.397554	0.406728	0.816514	0.914373	0.932722	0.0152905	0.0152905	0.0152905	0.0152905	0.12844	0.0825688	0.0795107	0.0152905	0.0152905	0.0152905	0.0152905	0.0152905	0.0366972	0.155963	0.0152905	0.0152905	0.0152905	0.0152905	0.0152905	0.0152905
DENV2/Vietnam/2003-AC21	0.00825562	0.00122305	0.00397493	0.0130714	0.00084085	0.000382205	0.000382205	0.00107017	0.00122305	1	0.0472405	0.0221679	0.0170463	0.0120012	0.0434949	0.00924935	0.00152882	0.00657392	0.00191102	0.0399786	0.00122305	0.000764409	0.000764409	0.00183458	0.000382205	0.000993732	0.00107017	0.00122305	0.000764409	0.000382205	0.000382205	0.0012995	0.000382205	0.000764409	0.000382205	0.000382205
DENV3/Cambodia/2011/V0907330-AC23	0.285714	0.267857	0.0892857	0.0892857	0.0892857	0.0892857	0.0892857	0.0892857	0.0892857	0.0892857	0.0892857	0.0892857	0.0892857	0.0892857	0.0892857	0.0892857	0.0892857	0.0892857	0.0892857	0.0892857	0.928571	0.625	1	0.517857	0.0892857	1	0.339286	0.0892857	0.196429	0.0892857	0.0892857	0.0892857	0.0892857	0.0892857	0.0892857	0.0892857
DENV3/Fiji/1992-29472	0.0526316	0.0526316	0.0526316	0.0526316	0.0526316	0.0526316	0.0526316	0.0526316	0.126316	0.0526316	0.0526316	0.0526316	0.0526316	0.0526316	0.0526316	0.0526316	0.0526316	0.0526316	0.0526316	0.0526316	1	0.494737	0.515789	0.0526316	0.0526316	0.452632	0.252632	0.2	0.0526316	0.0526316	0.0526316	0.0526316	0.0526316	0.0526316	0.0526316	0.0526316
DENV3/Puerto-Rico/2006-429965	0.0268817	0.0806452	0.0268817	0.0268817	0.0268817	0.0268817	0.0537634	0.0268817	0.0268817	0.0268817	0.0860215	0.0698925	0.0268817	0.0268817	0.0698925	0.0268817	0.0268817	0.0268817	0.0268817	0.0268817	1	0.419355	0.715054	0.370968	0.0268817	0.38172	0.268817	0.102151	0.0268817	0.0268817	0.0268817	0.0591398	0.0268817	0.0268817	0.0268817	0.0268817
DENV3/Puerto-Rico/1963/PRS-228762-AC27	0.0292398	0.0292398	0.0292398	0.0292398	0.0292398	0.0292398	0.0292398	0.0292398	0.0292398	0.0292398	0.0292398	0.0292398	0.0292398	0.0292398	0.0292398	0.0292398	0.0292398	0.0292398	0.0292398	0.0292398	0.309942	1	0.520468	0.122807	0.181287	0.111111	0.0292398	0.0701754	0.0292398	0.0292398	0.0292398	0.0292398	0.0292398	0.0292398	0.0292398	0.0292398
DENV3/Indonesia/1978/Sleman-1280-AC25	0.0373134	0.0373134	0.0373134	0.0373134	0.0373134	0.0373134	0.0373134	0.0373134	0.0373134	0.0373134	0.0373134	0.0373134	0.0373134	0.0746269	0.0373134	0.0373134	0.0373134	0.0373134	0.0373134	0.0373134	1	0.41791	0.410448	0.0373134	0.0373134	0.0373134	0.268657	0.0373134	0.0373134	0.0373134	0.0373134	0.0373134	0.0373134	0.0373134	0.0373134	0.0373134
DENV3/Vietnam/2006-BID-V1329	0.144737	0.131579	0.0657895	0.0657895	0.0657895	0.144737	0.0657895	0.131579	0.0657895	0.0657895	0.0657895	0.0657895	0.0657895	0.0657895	0.0657895	0.0657895	0.0657895	0.0657895	0.0657895	0.171053	0.710526	0.894737	1	0.315789	0.0657895	0.815789	0.394737	0.236842	0.0657895	0.0657895	0.0657895	0.0657895	0.144737	0.131579	0.0657895	0.0657895
DENV4/Myanmar/2008/81087	0.227273	1	0.227273	0.227273	0.227273	0.227273	0.227273	0.227273	0.5	0.227273	0.227273	0.227273	0.227273	0.590909	0.227273	0.227273	0.227273	0.227273	0.227273	0.227273	0.590909	0.863636	0.454545	0.227273	0.227273	0.227273	0.227273	0.545455	0.954545	0.772727	0.227273	0.227273	0.727273	0.227273	0.954545	0.227273
DENV4/Cambodia/2011/V0624301-AC33	0.217391	0.217391	0.217391	0.217391	0.217391	0.217391	0.217391	0.217391	0.608696	0.217391	0.217391	0.521739	0.217391	0.217391	0.478261	0.217391	0.217391	0.565217	0.652174	0.217391	1	0.217391	0.217391	0.217391	0.217391	0.217391	0.217391	0.217391	0.521739	0.217391	0.608696	0.565217	1	0.217391	0.217391	0.217391
DENV4/Cambodia/2010-U0811386	0.15625	0.34375	0.15625	0.15625	0.15625	0.15625	0.15625	0.15625	0.15625	0.15625	0.15625	0.3125	0.15625	0.15625	0.15625	0.15625	0.15625	0.15625	0.15625	0.15625	0.34375	0.34375	0.15625	0.15625	0.15625	0.15625	0.15625	0.15625	0.15625	0.4375	1	0.3125	0.15625	0.15625	0.15625	0.15625
DENV4/Dominica/1981-42A	0.0337838	0.0337838	0.0337838	0.0337838	0.0337838	0.0337838	0.0337838	0.0337838	0.0337838	0.0337838	0.0337838	0.0337838	0.0337838	0.0337838	0.0337838	0.0337838	0.0337838	0.0337838	0.0337838	0.0337838	0.0337838	0.0743243	0.0337838	0.0337838	0.0337838	0.0337838	0.0337838	0.0337838	1	0.452703	0.0337838	0.0337838	0.0337838	0.0337838	0.0337838	0.0337838
DENV4/Indonesia/1973/M30153-AC36	0.0381679	0.0381679	0.0381679	0.0381679	0.0381679	0.0992366	0.0381679	0.0381679	0.0381679	0.0381679	0.0916031	0.0381679	0.0381679	0.0381679	0.0381679	0.0381679	0.0381679	0.0916031	0.0381679	0.0381679	0.0381679	0.0381679	0.0992366	0.0381679	0.0381679	0.0381679	0.0381679	0.0381679	0.763359	1	0.229008	0.0381679	0.152672	0.290076	0.167939	0.671756
DENV4/Puerto-Rico/1998-347751	0.178571	0.178571	0.178571	0.178571	0.178571	0.178571	0.178571	0.178571	0.178571	0.178571	0.178571	0.178571	0.178571	0.178571	0.178571	0.178571	0.178571	0.178571	0.178571	0.178571	0.178571	0.178571	0.178571	0.178571	0.178571	0.178571	0.178571	0.178571	0.357143	1	0.357143	0.178571	0.428571	0.178571	0.178571	0.178571
DENV4/Malaysia/1973/P73-1120	0.151515	1	0.151515	0.151515	0.151515	0.151515	0.333333	0.151515	0.545455	0.484848	0.424242	0.333333	0.363636	0.151515	0.363636	0.151515	0.151515	0.363636	0.151515	0.151515	0.606061	0.545455	0.545455	0.151515	0.151515	0.363636	0.424242	0.333333	0.333333	0.757576	0.333333	0.363636	0.393939	0.151515	0.151515	0.151515
DENV4/Thailand/1985-D85-052	0.0769231	0.338462	0.0769231	0.0769231	0.0769231	0.0769231	0.0769231	0.0769231	0.0769231	0.0769231	0.0769231	0.0769231	0.0769231	0.0769231	0.0769231	0.0769231	0.0769231	0.0769231	0.0769231	0.0769231	0.0769231	0.0769231	0.0769231	0.0769231	0.0769231	0.0769231	0.0769231	0.0769231	0.707692	1	0.0769231	0.0769231	0.169231	0.246154	0.0769231	0.2
