# Supplementary material for: CE-BLAST makes it possible to compute antigenic similarity for newly emerging pathogens
Source: Nat Commun. 2018 May 2;9:1772. doi: 10.1038/s41467-018-04171-2 (PMC5932059; doi:10.1038/s41467-018-04171-2)
Supplement: Supplementary file 5 — Supplementary Data 2 [file 41467_2018_4171_MOESM5_ESM.xlsx]

## Sheet: Sheet1
Supplementary Data 2. : HI-test data for influenza virus A/H3N2
S	AR_2006
R	annual_report_2006
P	30
T	Haemagglutination-Inhibition Reactions of Influenza A(H3N2) Isolates
C
A		A/FUJIAN/411/2002	A/WELLINGTON/1/2004	A/SINGAPORE/37/2004	A/VICTORIA/523/2004	A/CALIFORNIA/7/2004	A/NEWYORK/55/2004	A/BRISBANE/3/2005	A/VICTORIA/512/2005	A/MALAYSIA/753/2005	A/WISCONSIN/67/2005
	A/FUJIAN/411/2002	1280	640	160	160	320	640	80	320	320	160
	A/WELLINGTON/1/2004	160	1280	640	320	640	320	160	320	640	320
	A/SINGAPORE/37/2004	320	640	1280	640	640	1280	640	640	1280	320
	A/VICTORIA/523/2004	160	320	1280	640	320	1280	320	640	1280	160
	A/CALIFORNIA/7/2004	320	640	320	320	1280	640	160	640	640	320
	A/NEWYORK/55/2004	160	640	640	640	1280	640	320	640	640	160
	A/BRISBANE/3/2005	320	1280	2560	2560	2560	>5120	1280	2560	2560	320
	A/VICTORIA/512/2005	320	640	640	320	640	640	160	640	1280	320
	A/MALAYSIA/753/2005	40	80	80	80	160	80	80	80	80	40
	A/WISCONSIN/67/2005	80	320	320	320	640	320	80	320	320	640
	A/BRISBANE/49/2006	1280	1280	2560	640	2560	640	160	1280	1280	2560
	A/VICTORIA/170/2006	160	640	2560	320	1280	320	160	640	640	640
	A/VICTORIA/156/2006	80	320	320	160	640	320	160	320	320	640
	A/SYDNEY/13/2006	160	320	320	160	640	160	80	320	320	640
	A/SYDNEY/15/2006	80	320	160	160	640	160	80	160	320	640
	A/SYDNEY/16/2006	80	320	320	160	640	160	160	320	320	640
	A/VICTORIA/149/2006	40	160	160	80	320	160	80	80	160	160
	A/VICTORIA/153/2006	40	80	80	80	160	80	40	80	160	160
	A/SINGAPORE/57/2006	80	160	640	80	320	80	80	160	160	160
	A/SINGAPORE/57/2006	80	160	640	80	320	80	80	160	160	160
	A/SOUTH AUSTRALIA/3/2006	40	160	320	80	160	80	<40	160	160	160
	A/JOHANNESBURG/177/2006	40	80	320	80	160	80	80	80	160	80
	A/JOHANNESBURG/429/2006	40	80	80	40	160	80	80	80	80	80
	A/VICTORIA/148/2006	40	80	80	40	160	80	40	80	80	80
	A/SYDNEY/17/2006	80	80	80	80	160	80	80	80	80	80
	A/BRISBANE/46/2006	80	160	40	80	160	80	80	80	80	40
	A/PERTH/16/2006	40	80	<40	40	160	40	80	40	80	40
	A/JOHANNESBURG/501/2006	40	40	160	40	160	80	40	40	80	40
	A/THAILAND/86/2006	80	160	320	80	160	160	160	80	80	40
	A/AUCKLAND/47/2006	<40	40	160	40	80	40	40	40	80	40
	A/SOUTH AUSTRALIA/4/2006	40	80	<40	40	160	80	40	40	80	<40
	A/AUCKLAND/61/2006	40	80	40	40	160	80	40	40	80	<40
	A/AUCKLAND/75/2006	40	40	<40	40	160	40	40	40	80	<40
	A/JOHANNESBURG/510/2006	40	40	<40	40	80	40	40	40	40	<40
	A/SYDNEY/18/2006	40	40	<40	40	40	40	40	40	40	<40
	A/CHRISTCHURCH/20/2006	<40	40	<40	<40	80	40	40	<40	40	<40
	A/SINGAPORE/29/2006	<40	<40	320	<40	40	40	<40	<40	40	<40
//
S	AR_2006
R	annual_report_2006
P	30
T	Haemagglutination-Inhibition Reactions of Influenza A(H3N2) Isolates
C
A		A/WELLINGTON/1/2004	A/VICTORIA/523/2004	A/CALIFORNIA/7/2004	A/NEWYORK/55/2004	A/VICTORIA/512/2005	A/MALAYSIA/753/2005	A/WISCONSIN/67/2005	A/VICTORIA/503/2006	A/BRISBANE/9/2006	A/HIROSHIMA/33/2006	A/SENDI-H/F131/2006	A/SANTIAGO/7981/2006
	A/WELLINGTON/1/2004	1280	320	1280	320	640	640	640	80	320	320	320	640
	A/VICTORIA/523/2004	320	1280	640	640	640	1280	320	80	160	320	160	160
	A/CALIFORNIA/7/2004	320	320	640	320	640	320	320	160	160	320	320	320
	A/NEWYORK/55/2004	640	1280	1280	1280	1280	1280	640	320	320	1280	640	1280
	A/VICTORIA/512/2005	320	320	320	320	640	640	320	80	320	320	320	320
	A/MALAYSIA/753/2005	160	80	320	160	160	320	160	320	640	320	320	320
	A/WISCONSIN/67/2005	160	80	640	320	320	320	640	640	640	640	640	640
	A/VICTORIA/503/2006	160	40	320	80	160	160	320	320	320	320	320	320
	A/BRISBANE/9/2006	80	<40	160	80	160	160	320	320	320	320	160	320
	A/HIROSHIMA/33/2006	160	40	320	160	320	160	320	640	320	640	160	1280
	A/SENDI-H/F131/2006	320	80	320	320	640	320	1280	1280	1280	1280	1280	1280
	A/SANTIAGO/7981/2006	320	80	320	160	320	320	320	640	320	640	320	1280
	A/MARSEILLE/1215/2006	160	40	160	80	160	80	320	160	320	320	80	160
	A/LYON/1292/2006	320	80	320	160	320	320	320	320	320	640	160	640
	A/LYON/1313/2006	80	40	160	80	160	160	320	160	320	320	320	320
	A/THAILAND/763/2006	80	40	160	160	160	160	160	160	640	320	320	320
	A/THAILAND/797/2006	40	40	160	80	80	40	160	160	160	160	80	160
	A/TOULON/1244/2006	40	40	80	80	80	80	160	160	320	160	80	160
	A/LYON/1312/2006	80	40	320	80	160	160	160	160	320	320	160	320
	A/THAILAND/770/2006	40	<40	80	80	80	80	80	80	160	160	80	160
	A/THAILAND/785/2006	40	<40	160	80	80	80	80	40	320	160	80	160
	A/THAILAND/775/2006	80	<40	160	80	80	80	80	80	320	160	80	160
	A/BORDEAUX/1276/2006	40	<40	160	40	40	40	80	<40	160	160	80	160
	A/LYON/1324/2006	80	<40	160	80	80	40	80	80	160	160	80	160
	A/LYON/1305/2006	40	40	160	160	80	80	80	80	160	160	80	160
	A/LYON/1331/2006	40	<40	80	40	40	40	80	40	160	160	80	160
	A/LYON/1359/2006	40	<40	80	40	40	40	80	40	160	160	160	320
	A/THAILAND/805/2006	40	<40	80	40	40	<40	80	40	160	80	80	160
	A/THAILAND/784/2006	40	40	80	80	40	80	40	40	320	80	80	160
	A/THAILAND/809/2006	<40	<40	80	80	40	40	40	40	160	80	40	80
	A/LYON/CHU/52.58/2006	40	40	160	80	40	80	40	80	160	80	80	160
	A/LYON/1288/2006	40	40	80	40	40	40	40	40	160	80	80	160
	A/LYON/1308/2006	<40	<40	40	40	<40	<40	<40	<40	80	40	40	80
	A/LYON/1320/2006	<40	<40	80	40	<40	40	<40	<40	160	80	80	80
//
S	AUS_2003
R	National Influenza Surveillance Scheme, 2003
P	7
T	Antigenic comparisons of influenza A(H3) viruses isolated by the haemagglutination-inhibition test
C	A/Wyoming/3/2003: A/Wyoming is an A/Fujian-like strain that has been approved for vaccine manufacture.
A		A/Panama/2007/99	A/New York/55/2001	A/Fujian/411/2002	A/Wyoming/3/2003
	A/Panama/2007/99	1280	160	40	40
	A/New York/55/2001	1280	1280	320	640
	A/Fujian/411/2002	80	80	1280	2560
	A/Wyoming/3/2003	320	80	2560	2560
//
S	AUS_2004
R	National Influenza Surveillance Scheme, 2004
P	6
T	Antigenic comparisons of influenza A(H3) viruses isolated by the haemagglutination-inhibition test
C	A/Wyoming/3/2003: A/Wyoming was the A/Fujian-like strain used in the 2004 vaccine.
A		A/Panama/2007/99	A/Wyoming/3/2003	A/Wellington/1/2004
	A/Panama/2007/99	640	40	160
	A/Wyoming/3/2003	230	2560	640
	A/Wellington/1/2004	160	320	1280
//
S	AUS_2005
R	National Influenza Surveillance Scheme, 2005
P	9
T	Antigenic comparisons of influenza A(H3) viruses isolated by the haemagglutination-inhibition test
C	A/Wellington/1/2004: A/Wellington/1/2004 strain was used in the 2005 vaccine.
A		A/Fujian/411/2002	A/Wellington/1/2004	A/California/7/2004
	A/Fujian/411/2002	160	640	160
	A/Wellington/1/2004	320	1280	1280
	A/California/7/2004	640	640	1280
	A/Brisbane/85/2005	40	40	160
	A/Townsville/107/2005	320	1280	160
	A/Sth/Aust/98/2005	160	640	80
	A/Victoria/216/2005	320	640	640
	A/Brisbane/49/2005	40	80	80
//
S	AUS_2006
R	National Influenza Surveillance Scheme, 2006
P	9
T	Antigenic comparisons of influenza A(H3) viruses isolated by the haemagglutination-inhibition test
C	A/California/7/2004: An A/California/7/2004-like strain (A/New York/55/2004) was the H3 strain used in the 2006 Australian infl uenza vaccine.
A		A/Wellington/1/2004	A/California/7/2004	A/Wisconsin/67/2005
	A/Wellington/1/2004	640	640	320
	A/California/7/2004	320	640	320
	A/Wisconsin/67/2005	320	320	1280
	A/Brisbane/69/2006	320	640	1280
	A/Perth/30/2006	160	320	1280
	A/Auckland/119/2006	80	160	320
	A/Sydney/17/2006	40	320	160
	A/Victoria/178/2006	160	160	80
	A/South Australia/4/2006	80	80	40
//
S	AUS_2007
R	National Influenza Surveillance Scheme, 2007
P	13
T	Antigenic comparisons of influenza A(H3) viruses isolated by the haemagglutination-inhibition test
C	A/Wisconsin/67/2005: An A/California/7/2004-like strain (A/New York/55/2004) was the H3 strain used in the 2006 Australian infl uenza vaccine.
A		A/Wisconsin/67/2005	A/Brisbane/10/2007
	A/Wisconsin/67/2005	640	1280
	A/Brisbane/10/2007	640	640
	A/Perth/117/2007	640	1280
	A/Sydney/103/2007	320	320
	A/South Australia/61/2007	80	160
	A/Victoria/290/2007	80	320
	A/Darwin/12/2007	80	320
	A/Brisbane/188/2007	80	320
	A/South Australia/41/2007	80	40
	A/Canberra/1/2007	<40	160
//
S	CDC_2000_3600b1b
R	2000_3600b1b
P	11
T	HEMAGGLUTINATION INHIBITION REACTIONS OF INFLUENZA H3 VIRUSES
	TESTED 2/11/00
C	A/SYDNEY/05/97, A/MOSCOW/10/99, A/PANAMA/2007/99: Used in serology tests.
A		A/SYDNEY/05/97	A/MOSCOW/10/99	A/PANAMA/2007/99
	A/SYDNEY/05/97	640	640	640
	A/MOSCOW/10/99	320	640	320
	A/PANAMA/2007/99	160	320	640
	A/ALABAMA/05/99	1280	640	640
	A/NEVADA/02/2000	1280	1280	1280
	A/MINNESOTA/12/99	1280	1280	1280
	A/NEW YORK/118/99	1280	640	1280
	A/NEW JERSEY/03/2000	640	1280	640
	A/GEORGIA/02/2000	640	640	640
	A/CALIFORNIA/39/99	640	640	1280
	A/TEXAS/01/2000	640	640	640
	A/TEXAS/02/2000	640	320	640
	A/INDIANA/02/2000	320	320	1280
	A/FLORIDA/04/2000	320	320	320
	A/INDIANA/13/99	160	320	320
	A/TEXAS/06/2000	160	320	320
	A/TEXAS/07/2000	160	160	160
	A/TEXAS/13/2000	160	160	160
	A/INDIANA/03/2000	160	160	160
	A/FLORIDA/05/2000	160	160	160
//
S	CDC_2000_3600b1b
R	2000_3600b1b
P	12
T	HEMAGGLUTINATION INHIBITION REACTIONS OF INFLUENZA H3 VIRUSES
	TESTED 03/03/00
C	A/SYDNEY/05/97, A/MOSCOW/10/99, A/PANAMA/2007/99: Used in serology tests.
A		A/SYDNEY/05/97	A/MOSCOW/10/99	A/PANAMA/2007/99	RESVIR-16	RESVIR-17	NIB-41
	A/SYDNEY/05/97	1280	320	160	320	320	640
	A/MOSCOW/10/99	640	1280	320	640	640	1280
	A/PANAMA/2007/99	160	320	640	320	320	320
	RESVIR-16	640	640	320	640	1280	1280
	RESVIR-17	320	640	320	640	640	1280
	NIB-41	640	1280	640	1280	1280	1280
	A/KENTUCKY/11/99	1280	1280	640	640	640	1280
	A/TEXAS/09/2000	640	640	640	640	640	640
	A/TEXAS/10/2000	640	640	320	640	320	320
	A/NEW YORK/123/99	1280	1280	640	640	640	1280
	A/NEW YORK/06/2000	1280	1280	640	640	640	1280
	A/S. CAROLINA/01/2000	640	640	640	640	640	1280
	A/S. CAROLINA/07/99	1280	1280	640	640	320	1280
	A/MARYLAND/04/2000	1280	1280	640	1280	640	1280
	A/MARYLAND/05/2000	640	640	320	640	320	640
	A/MICHIGAN/01/2000	1280	640	640	640	640	640
	A/VIRGINIA/06/99	1280	1280	640	1280	1280	1280
	A/VIRGINIA/01/2000	640	640	320	320	320	640
	A/EGYPT/09542/99	640	320	640	640	640	1280
	A/EGYPT/02445/99	320	640	320	640	640	320
	A/EGYPT/03538/99	320	640	320	320	320	320
	A/EGYPT/08821/99	320	640	160	320	320	320
	A/SYRIA/12732/99	320	640	320	320	320	320
	A/CYPRUS/09001/99	320	640	320	640	640	640
	A/TEXAS/11/2000	320	640	320	320	320	640
	A/TEXAS/12/2000	320	640	320	320	320	320
	A/EGYPT/08811/99	160	320	160	160	160	80
	A/SYRIA/00912/99	160	320	80	320	320	80
//
S	CDC_2001_3680b1_02
R	2001_3680b1_02
P	10
T	Haemagglutination-Inhibition Reactions of Influenza A(H3N2) Isolates
C
A		A/SYDNEY/5/97	A/MOSCOW/10/99	A/PANAMA/2007/99	A/TEHRAN/14/99	A/SYDNEY/203/2000	A/ULAN/UDE/01/2000
	A/SYDNEY/5/97	640	640	640	640	1280	640
	A/MOSCOW/10/99	320	>2560	640	640	1280	1280
	A/PANAMA/2007/99	80	40	640	160	160	640
	A/TEHRAN/14/99	160	640	640	1280	1280	1280
	A/SYDNEY/203/2000	640	1280	640	640	>2560	1280
	A/ULAN/UDE/01/2000	320	80	320	640	320	1280
	A/VICTORIA/346/2000	320	1280	640	640	640	640
	A/WELLINGTON/13/2000	80	320	320	320	320	320
	A/WAIKATO/7/2000	640	1280	640	1280	1280	1280
	A/WAIKATO/10/2000	320	1280	1280	1280	>2560	1280
	A/WAIKATO/14/2000	640	1280	1280	1280	>2560	>2560
	A/WAIKATO/15/2000	320	640	640	640	640	640
	A/WAIKATO/17/2000	40	160	80	160	80	80
	A/STH AUST/101/2000	40	160	160	160	160	160
	A/STH AUST/136/2000	160	640	640	1280	1280	320
	A/BRISBANE/71/2000	80	160	160	160	160	160
	A/BRISBANE/72/2000	80	640	640	640	1280	320
	A/BRISBANE/75/2000	80	160	160	320	320	320
//
S	CDC_2001_3680s1_03
R	2001_3680s1_03
P	24
T	HEMAGGLUTINATION INHIBITION REACTIONS OF INFLUENZA A (H3N2) VIRUSES (11/09/00)
C	A/PANAMA/2007/99 *: Used in serology tests.
A		A/SYDNEY/05/97	A/MOSCOW/10/99	A/PANAMA/2007/99	A/ULAN UDE/01/2000	A/MOSCOW/02/2000
	A/SYDNEY/05/97	320	1280	160	1280	1280
	A/MOSCOW/10/99	160	640	160	640	640
	A/PANAMA/2007/99	160	640	320	640	640
	A/ULAN UDE/01/2000	160	320	80	320	640
	A/MOSCOW/02/2000	320	640	160	640	1280
	A/BRAZIL/22/2000	160	640	160	640	1280
	A/BRAZIL/23/2000	160	640	160	640	640
	A/BRAZIL/07/2000	320	640	160	640	1280
	A/BRAZIL/23A/2000	160	640	160	640	640
	A/BRAZIL/23POA/2000	320	1280	160	640	1280
	A/GUANGZHOU/253/2000	320	1280	320	1280	1280
	A/GUANGZHOU/375/2000	320	1280	320	640	1280
	A/GUANGZHOU/443/2000	160	640	160	640	640
	A/GUANGZHOU/81/2000	320	640	160	1280	2560
	A/HONG KONG/1775/2000	160	1280	320	640	1280
	A/HONG KONG/1789/2000	320	1280	320	1280	1280
	A/HONG KONG/1805/2000	160	1280	160	640	640
	A/HONG KONG/1782/2000	160	1280	160	640	640
//
S	CDC_2001_3680s1_03
R	2001_3680s1_03
P	25
T	HEMAGGLUTINATION INHIBITION REACTIONS OF INFLUENZA A (H3N2) VIRUSES (12/13/00)
C	A/PANAMA/2007/99 *: Used in serology tests.
A		A/SYDNEY/05/97	A/MOSCOW/10/99	A/PANAMA/2007/99	A/ULAN UDE/01/2000	A/MOSCOW/02/2000
	A/SYDNEY/05/97	320	320	80	320	640
	A/MOSCOW/10/99	320	640	160	640	640
	A/PANAMA/2007/99	160	640	320	640	320
	A/ULAN UDE/01/2000	160	320	80	320	640
	A/MOSCOW/02/2000	640	1280	640	1280	1280
	A/CALIFORNIA/10/2000	160	640	160	320	640
	A/KENTUCKY/18/2000	320	1280	320	640	320
	A/HAWAII/13/2000	640	1280	640	1280	1280
	A/HAWAII/14/2000	320	1280	320	640	640
	A/HAWAII/15/2000	320	1280	640	1280	1280
	A/ARGENTINA/5995/2000	320	1280	320	640	640
//
S	CDC_2001_3680s1_03
R	2001_3680s1_03
P	26
T	HEMAGGLUTINATION INHIBITION REACTIONS OF INFLUENZA A (H3N2) VIRUSES (01/12/01)
C	A/PANAMA/2007/99, A/MISSOURI/05/2000, A/HONG KONG/1923/2000, A/FUJIAN/140/2000: Used in serology tests.
A		A/SYDNEY/05/97	A/MOSCOW/10/99	A/PANAMA/2007/99	A/ULAN UDE/01/2000	A/MOSCOW/02/2000
	A/SYDNEY/05/97	320	640	160	640	640
	A/MOSCOW/10/99	320	1280	320	1280	1280
	A/PANAMA/2007/99	160	640	320	640	320
	A/ULAN UDE/01/2000	160	320	80	320	640
	A/MOSCOW/02/2000	320	640	160	640	1280
	A/MISSOURI/05/2000	320	2560	320	640	640
	A/NEW YORK/15/2000	320	1280	320	640	640
	A/WASHINGTON/05/2000	160	1280	160	320	640
	A/WASHINGTON/04/2000	160	320	160	160	320
	A/CANADA/574/2000	320	2560	640	1280	1280
	A/HONG KONG/1923/2000	640	2560	640	1280	2560
	A/BRAZIL/32/2000	640	1280	320	1280	2560
	A/FUJIAN/140/2000	160	320	80	160	320
//
S	CDC_2002_3835S1_03
R	2002_3835S1_03
P	25
T	HEMAGGLUTINATION INHIBITION REACTIONS OF INFLUENZA H3 VIRUSES (01/12/02)
C	A/PANAMA/2007/99, A/CHILE/6416/2001, A/ALASKA/14/2001, A/ARGENTINA/3759/2001, A/HONG KONG/1269/2001, A/PHILIPPINES/78890/2001, A/S. AUSTRALIA/102/2001: Serology antigens.
A		A/SYDNEY/05/97	A/MOSCOW/10/99	A/PANAMA/2007/99	A/FUJIAN/140/2000	A/CHILE/6416/2001	A/DARWIN/03/2000
	A/SYDNEY/05/97	1280	1280	320	320	320	160
	A/MOSCOW/10/99	640	2560	320	160	640	80
	A/PANAMA/2007/99	320	640	640	320	160	80
	A/FUJIAN/140/2000	320	160	320	640	160	320
	A/CHILE/6416/2001	640	1280	640	640	1280	320
	A/DARWIN/03/2000	160	80	80	640	80	640
	A/VIRGINIA/07/2001	1280	2560	1280	640	1280	320
	A/NEW YORK/47/2001	1280	2560	1280	640	1280	320
	A/WASHINGTON/07/2001	1280	2560	1280	640	2560	640
	A/WASHINGTON/08/2001	1280	2560	1280	1280	1280	320
	A/WISCONSIN/16/2001	1280	2560	1280	640	1280	320
	A/WISCONSIN/15/2001	1280	2560	640	1280	1280	320
	A/WISCONSIN/14/2001	640	640	320	640	320	160
	A/WISCONSIN/13/2001	320	640	320	320	640	80
	A/TEXAS/16/2001	1280	2560	640	640	1280	160
	A/SOUTH DAKOTA/01/2001	640	1280	640	640	1280	320
	A/NEW JERSEY/04/2001	640	1280	640	640	1280	160
	A/ALASKA/14/2001	320	1280	320	320	640	160
	A/ARGENTINA/3759/2001	640	2560	640	640	1280	160
	A/HONG KONG/1307/2001	1280	1280	640	640	640	320
	A/HONG KONG/1269/2001	640	1280	640	1280	640	320
	A/PHILIPPINES/78890/2001	1280	2560	640	1280	640	320
	A/S. AUSTRALIA/98/2001	640	1280	320	640	320	160
	A/S. AUSTRALIA/102/2001	640	1280	160	640	320	160
//
S	CDC_2002_3835S1_03
R	2002_3835S1_03
P	26
T	HEMAGGLUTINATION INHIBITION REACTIONS OF INFLUENZA H3 VIRUSES (01/18/02)
C	A/PANAMA/2007/99, A/CHILE/6416/2001: Serology antigen.
A		A/SYDNEY/05/97	A/MOSCOW/10/99	A/PANAMA/2007/99	A/FUJIAN/140/2000	A/CHILE/6416/2001	A/DARWIN/03/2000
	A/SYDNEY/05/97	640	1280	320	320	320	160
	A/MOSCOW/10/99	640	2560	320	160	320	80
	A/PANAMA/2007/99	160	640	320	160	160	80
	A/FUJIAN/140/2000	160	320	320	1280	160	320
	A/CHILE/6416/2001	320	1280	320	320	320	160
	A/DARWIN/03/2000	40	40	40	320	40	320
	A/NEW YORK/49/2001	640	2560	1280	640	1280	320
	A/NEW YORK/01/2002	1280	2560	1280	1280	1280	640
	A/NEW YORK/51/2001	640	2560	640	1280	1280	320
	A/NEW YORK/52/2001	640	2560	640	1280	1280	320
	A/MICHIGAN/14/2001	640	2560	1280	640	1280	320
	A/MICHIGAN/15/2001	640	1280	640	640	1280	320
	A/MASSACHUSETTS/05/2001	640	2560	640	640	1280	320
	A/MARYLAND/05/2001	640	1280	640	640	1280	320
	A/HAWAII/35/2001	640	2560	1280	640	1280	320
	A/HAWAII/38/2001	640	2560	1280	640	1280	320
	A/HAWAII/36/2001	640	2560	640	640	1280	320
	A/WISCONSIN/17/2001	320	1280	320	640	320	320
	A/URUGUAY/331/2001	320	1280	1280	640	1280	320
	A/PERTH/270/2001	640	2560	1280	1280	1280	320
	A/DARWIN/17/2001	640	1280	640	640	640	320
	A/BRISBANE/167/2001	640	1280	640	640	1280	320
	A/AUCKLAND/142/2001	640	1280	640	640	640	320
	A/VIETNAM/32/2001	640	1280	640	640	640	320
	A/THAILAND/78668/2001	320	640	320	640	320	320
	A/BANGKOK/504/2001	320	640	160	640	160	320
//
S	CDC_2002_3835S1_03
R	2002_3835S1_03
P	27
T	HEMAGGLUTINATION INHIBITION REACTIONS OF INFLUENZA H3 VIRUSES (01/24/02)
C
A		A/SYDNEY/05/97	A/MOSCOW/10/99	A/PANAMA/2007/99	A/FUJIAN/140/2000	A/CHILE/6416/2001	A/DARWIN/03/2001
	A/SYDNEY/05/97	640	1280	320	320	320	160
	A/MOSCOW/10/99	640	2560	320	160	640	80
	A/PANAMA/2007/99	320	640	640	320	320	160
	A/FUJIAN/140/2000	160	320	320	1280	160	320
	A/CHILE/6416/2001	320	1280	320	320	640	160
	A/DARWIN/03/2001	40	40	80	320	40	640
	A/CONNECTICUT/07/2001	1280	2560	1280	1280	2560	320
	A/CONNECTICUT/05/2001	640	1280	640	640	1280	320
	A/COLORADO/09/2001	640	2560	640	640	640	160
	A/NEW YORK/55/2001	1280	5120	1280	1280	2560	640
	A/NEW YORK/56/2001	640	2560	1280	640	2560	320
	A/NEW YORK/57/2001	1280	2560	1280	1280	2560	640
	A/MONTANA/10/2001	1280	2560	1280	640	1280	320
	A/MONTANA/01/2002	1280	2560	1280	1280	2560	320
	A/MONTANA/02/2002	1280	5120	1280	1280	2560	640
	A/MONTANA/08/2001	320	640	320	160	320	40
	A/MONTANA/04/2001	320	640	320	160	320	40
	A/UTAH/02/2002	1280	2560	1280	1280	2560	1280
	A/UTAH/03/2002	1280	2560	1280	1280	2560	320
	A/UTAH/04/2002	640	2560	1280	1280	2560	640
	A/UTAH/05/2002	1280	2560	1280	640	2560	320
	A/CANADA/612/2001	640	2560	1280	640	1280	320
	A/CANADA/7/2002	640	2560	1280	640	1280	320
	A/CANADA/6/2002	640	2560	640	640	1280	320
	A/CANADA/606/2001	640	1280	320	640	640	320
	A/URUGUAY/333/2001	640	1280	640	640	640	160
	A/SINGAPORE/54/2001	640	1280	640	640	640	320
	A/SINGAPORE/41/2001	320	640	160	640	160	160
	A/SINGAPORE/45/2001	320	1280	160	640	160	160
	A/SINGAPORE/69/2001	160	320	160	640	160	160
//
S	CDC_2003_3922B1_2
R	2003_3922B1_2
P	27
T	HEMAGGLUTINATION INHIBITION REACTIONS OF INFLUENZA H3 VIRUSES (01/23/03)
C	A/PANAMA/2007/99, A/NEW JERSEY/4/2002, A/GUAM/228/2002, A/KOREA/770/2002: Serology antigens.
A		A/SYDNEY/05/97	A/MOSCOW/10/99	A/PANAMA/2007/99	A/FUJIAN/140/2000	A/CHILE/6416/2001	A/HONG KONG/1550/2002	A/NEW YORK/55/2001	A/GUANGZHOU/405/2002
	A/SYDNEY/05/97	640	10	320	160	320	320	640	10
	A/MOSCOW/10/99	320	640	320	80	640	320	640	320
	A/PANAMA/2007/99	160	160	640	320	640	320	640	320
	A/FUJIAN/140/2000	40	20	160	640	160	160	80	320
	A/CHILE/6416/2001	160	160	320	160	640	160	640	320
	A/HONG KONG/1550/2002	640	320	640	640	640	640	1280	1280
	A/NEW YORK/55/2001	320	320	640	320	1280	320	1280	640
	A/GUANGZHOU/405/2002	40	40	160	80	160	160	160	320
	A/WASHINGTON/07/2002	160	160	640	640	640	320	640	1280
	A/WISCONSIN/16/2002	320	640	640	320	2560	640	1280	1280
	A/WISCONSIN/13/2002	80	320	320	320	320	320	320	640
	A/NEW JERSEY/4/2002	160	320	320	640	640	640	640	1280
	A/TEXAS/53/2002	80	80	160	160	640	320	320	640
	A/HAWAII/16/2002	160	320	640	640	640	640	640	1280
	A/HAWAII/12/2002	160	160	320	320	640	320	320	1280
	A/HAWAII/13/2002	160	320	320	320	1280	1280	640	1280
	A/HAWAII/14/2002	80	160	320	320	320	320	320	640
	A/HAWAII/17/2002	160	160	320	320	640	320	320	1280
	A/HAWAII/15/2002	80	80	320	640	160	640	320	2560
	A/HAWAII/19/2002	80	80	160	80	320	80	80	320
	A/GUAM/228/2002	80	320	160	640	320	640	320	640
	A/ENGLAND/01/2003	640	640	1280	320	2560	1280	2560	1280
	A/ENGLAND/449/2002	320	640	640	320	1280	1280	2560	1280
	A/TURKEY/1035/2002	640	640	640	640	1280	1280	2560	1280
	A/HUNAN/352/2002	320	640	640	640	640	1280	640	1280
	A/FUJIAN/312/2002	160	320	320	640	640	1280	640	1280
	A/TAIWAN/1520/2002	640	640	1280	1280	1280	1280	1280	2560
	A/TAIWAN/1521/2002	80	160	160	80	80	80	160	1280
	A/TAIWAN/1522/2002	160	320	320	640	640	640	640	1280
	A/KOREA/770/2002	40	80	80	320	80	160	80	320
	A/KOREA/930/2002	20	40	80	80	80	80	40	160
	A/KOREA/935/2002	40	80	160	320	160	320	160	320
	A/KOREA/931/2002	80	160	320	320	320	320	320	640
	A/KOREA/1010/2002	80	160	160	320	160	320	160	320
	A/JAPAN/1067/2002	160	320	320	640	640	640	640	1280
	A/JAPAN/910/2002	40	80	160	320	160	320	160	320
	A/PHILLIPINES/1159050/2002	80	40	160	80	160	80	80	80
//
S	CDC_2003_3922B1_2
R	2003_3922B1_2
P	28
T	HEMAGGLUTINATION INHIBITION TEST OF INFLUENZA H3 VIRUSES (01/31/03)
C	A/PANAMA/2007/99, A/BEIJING/301/2002: Serology antigens.
A		A/SYDNEY/05/97	A/MOSCOW/10/99	A/PANAMA/2007/99	A/FUJIAN/140/2000	A/CHILE/6416/2001	A/HONG KONG/1550/2002	A/NEW YORK/55/2001	A/GUANGZHOU/405/2002	A/FUJIAN/411/2002
	A/SYDNEY/05/97	320	80	80	80	160	160	320	160	20
	A/MOSCOW/10/99	320	320	160	40	320	160	320	160	20
	A/PANAMA/2007/99	160	160	320	320	320	320	640	320	40
	A/FUJIAN/140/2000	40	20	160	640	160	320	160	320	20
	A/CHILE/6416/2001	80	40	80	80	320	80	320	160	20
	A/HONG KONG/1550/2002	640	320	320	320	640	640	1280	640	160
	A/NEW YORK/55/2001	320	160	320	160	640	320	1280	320	40
	A/GUANGZHOU/405/2002	40	40	160	80	160	160	80	320	20
	A/FUJIAN/411/2002	80	80	160	320	320	320	160	640	1280
	A/EGYPT/919441/2002	320	640	640	320	1280	640	1280	640	80
	A/ALASKA/4/2002	160	160	320	640	320	320	320	640	1280
	A/TEXAS/53/2002	160	160	320	640	640	320	320	1280	2560
	A/ENGLAND/455/2002	320	160	320	160	640	320	640	320	320
	A/EGYPT/914454/2002	320	320	320	320	1280	640	1280	640	80
	A/EGYPT/915167/2002	320	160	320	160	1280	320	1280	640	40
	A/EGYPR/919475/2002	320	320	320	320	1280	640	1280	640	80
	A/EGYPT/921138/2002	160	160	320	320	1280	640	1280	640	80
	A/HAWAII/19/2002	160	160	160	320	320	320	320	640	1280
	A/HAWAII/20/2002	80	160	160	320	160	320	160	640	640
	A/BEIJING/253/2002	160	320	160	20	640	160	320	640	2560
	A/PHILIPPINES/160105/2002	160	320	160	320	640	640	640	640	320
	A/ISHIKAWA/102/2002	80	160	160	320	160	640	320	640	640
	A/HAWAII/21/2002	80	40	80	160	160	160	80	320	1280
	A/MASSACHUSETTS/01/2003	80	80	80	160	320	320	160	320	1280
	A/GUAM/228/2002	80	160	80	320	320	320	640	640	160
	A/EGYPT/919505/2002	40	80	80	160	160	320	160	320	80
	A/KOREA/770/2002	40	80	80	320	160	160	160	320	640
	A/KOREA/1010/2002	80	80	80	320	160	320	320	320	640
	A/BEIJING/51/2002	80	80	80	320	160	320	160	320	640
	A/BEIJING/301/2002	40	160	80	20	320	80	160	320	640
	A/BEIJING/178/2002	40	80	80	160	160	160	160	320	640
	A/ANHUI/550/2002	40	80	80	320	80	160	80	320	320
	A/OSAKA/c70/2002	40	80	80	320	160	320	160	320	640
	A/KOREA/930/2002	20	20	40	80	40	40	40	80	320
	A/KOREA/935/2002	40	40	40	160	80	160	80	160	320
	A/TAIWAN/1521/2002	40	80	40	160	80	160	80	160	80
	A/BEIJING/290/2002	40	80	40	20	160	80	80	160	320
	A/SHIGA/41/2002	40	80	40	160	160	160	160	320	80
//
S	CDC_2003_3922B1_2
R	2003_3922B1_2
P	29
T	HEMAGGLUTINATION INHIBITION REACTIONS OF INFLUENZA H3 VIRUSES (02/06/03)
C	A/PANAMA/2007/99, A/BEIJING/301/2002: Serology antigens.
	A/CALIFORNIA/09/2002, A/BEIJING/178/2002, A/ISHIKAWA/102/02, A/OSAKA-C/70/02, A/HAWAII/14/2002: Strains that hava aa changes at positions 155+156.
A		A/SYDNEY/05/97	A/MOSCOW/10/99	A/PANAMA/2007/99	A/PANAMA/2007/99	A/FUJIAN/140/2000	A/CHILE/6416/2001	A/HONG KONG/1550/2002	A/NEW YORK/55/2001	A/GUANGZHOU/405/2002	A/FUJIAN/411/2002
	A/SYDNEY/05/97	320	320	160	160	80	160	160	320	160	40
	A/MOSCOW/10/99	640	640	320	320	80	320	320	320	320	40
	A/PANAMA/2007/99	160	160	320	640	160	320	320	320	320	80
	A/FUJIAN/140/2000	40	80	160	160	320	160	160	160	320	20
	A/CHILE/6416/2001	80	160	160	320	80	320	160	320	160	20
	A/HONG KONG/1550/2002	640	640	640	640	320	640	640	640	640	80
	A/NEW YORK/55/2001	320	640	320	320	160	6470	320	1280	320	80
	A/GUANGZHOU/405/2002	40	80	160	80	80	160	160	80	160	20
	A/FUJIAN/411/2002	80	160	160	160	320	320	160	160	640	1280
	A/NEW JERSEY/04/2002	640	1280	640	640	640	1280	1280	1280	1280	160
	A/THAILAND/1170/02	320	320	640	1280	640	1280	640	1280	2560	160
	A/EGYPT/919441/2002	320	1280	640	1280	320	1280	640	1280	640	80
	A/DAKAR/50/02	320	320	640	1280	160	1280	320	1280	640	80
	A/THAILAND/1169/2002	160	640	320	1280	160	640	320	640	1280	160
	A/CALIFORNIA/09/2002	80	160	160	160	320	320	320	160	320	1280
	A/BEIJING/178/2002	80	160	160	160	320	320	320	160	320	1280
	A/BEIJING/51/2002	80	160	160	80	320	160	320	160	320	640
	A/PARIS/0207/02	80	320	160	640	160	320	320	640	320	80
	A/KOREA/23/1002	80	160	160	320	320	320	320	160	320	640
	A/KOREA/27/2002	40	160	80	160	160	80	160	80	160	160
	A/HAWAII/21/2002	80	160	80	160	160	160	160	80	320	1280
	A/BEIJING/301/2002	40	160	80	80	10	160	80	160	160	640
	A/ANHUI/550/2002	40	80	80	80	320	80	160	80	320	320
	A/EGYPT/919505/2002	40	160	80	160	160	160	320	160	320	80
	A/ISHIKAWA/102/02	40	320	80	160	320	160	320	160	320	320
	A/OSAKA-C/70/02	40	160	80	160	320	160	320	160	320	640
	A/SHIGA/41/02	20	80	40	160	160	80	160	80	80	80
	A/HAWAII/14/2002	20	40	40	40	80	40	40	40	80	640
	A/BEIJING/290/2002	20	160	40	40	10	160	80	80	160	320
//
S	CDC_2004_4020B2_1
R	2004_4020B2_1
P	18
T	HEMAGGLUTINATION INHIBITION REACTIONS OF INFLUENZA H3 VIRUSES (01/30/04)
C	A/PANAMA/2007/99, A/TEXAS/40/2004: Serology antigen.
A		A/PANAMA/2007/99	A/FUJIAN/411/2002	A/KOREA/770/2002	A/WYOMING/3/2003	A/KUMAMOTO/102/2002	A/LOUISIANA/04/2003	A/TEXAS/40/2004	A/SHANGHAI/369/2003	A/HONG KONG/1186/2003	A/TAIWAN/1529/2003
	A/PANAMA/2007/99	1280	160	160	320	160	160	640	40	160	160
	A/FUJIAN/411/2002	320	2560	2560	2560	1280	2560	2560	640	1280	640
	A/KOREA/770/2002	160	1280	1280	2560	1280	1280	1280	320	1280	640
	A/WYOMING/3/2003	320	1280	1280	2560	1280	2560	2560	320	640	640
	A/KUMAMOTO/102/2002	320	1280	1280	2560	1280	1280	2560	320	1280	640
	A/LOUISIANA/04/2003	160	320	320	640	160	640	1280	160	320	160
	A/TEXAS/40/2004	640	2560	2560	2560	1280	2560	2560	320	1280	1280
	A/TEXAS/141/2004	640	1280	1280	2560	640	1280	2560	160	640	640
	A/SHANGHAI/369/2003	160	160	320	320	160	80	640	320	160	320
	A/HONG KONG/1186/2003	40	160	320	320	160	160	640	80	320	160
	A/TAIWAN/1529/2003	80	320	320	640	320	160	640	160	320	320
	A/IOWA/06/2003	320	1280	1280	1280	1280	1280	2560	320	640	320
	A/VERMONT/09/2003	320	640	640	1280	640	640	1280	160	320	160
	A/WYOMING/55/2003	80	160	320	320	160	320	640	80	160	80
	A/RHODE ISL./04/2003	160	320	320	320	160	320	640	80	80	80
	A/VERMONT/10/2003	160	320	320	640	320	320	640	80	80	80
	A/NEW YORK/103/2003	160	160	320	320	320	320	640	80	80	80
	A/ARIZONA/47/2003	40	160	160	320	160	320	640	40	80	80
	A/VERMONT/06/2003	80	160	160	320	160	160	320	40	80	40
	A/PERU/5004/2003	80	320	640	640	320	80	320	160	320	160
	A/PERU/5035/2003	160	640	640	1280	320	160	320	320	320	160
	A/PERU/5049/2003	160	320	640	320	160	160	320	160	160	160
	A/NAGASAKI/52/2003	320	1280	2560	2560	1280	640	2560	320	640	640
	A/THAILAND/0282/2003	320	1280	2560	5120	2560	640	1280	640	1280	640
	A/HEBEI/187/2003	160	1280	1280	1280	1280	640	2560	640	1280	640
	A/HEBEI/191/2003	160	1280	1280	2560	1280	1280	1280	320	640	320
	A/QATAR/5681/2003	80	1280	1280	2560	1280	1280	2560	160	640	640
	A/KOREA/5834/2003	320	1280	1280	2560	640	1280	1280	320	320	640
	A/THAILAND/0332/2003	320	1280	1280	1280	640	640	1280	320	1280	640
	A/THAILAND/0812/2003	320	640	1280	1280	640	320	1280	320	640	640
	A/HEBEI/152/2003	80	640	640	1280	640	320	320	320	640	160
	A/LIAONING/8/2003	80	640	640	1280	640	640	640	160	320	320
	A/JAPAN/5684/2003	160	640	640	1280	640	1280	1280	160	320	320
	A/KOREA/5297/2003	80	320	640	640	320	320	640	160	160	160
	A/KOREA/5624/2003	80	640	640	640	320	320	320	80	160	80
	A/FANGSHAN/4/2003	80	320	320	640	320	160	320	160	320	160
	A/BEIJING/170/2003	80	320	320	640	320	320	640	160	160	160
	A/ANHUI/546/2003	80	320	320	320	320	80	160	160	160	160
	A/JAPAN/5685/2003	20	160	320	320	160	80	80	80	160	80
	A/KOREA/5842/2003	80	160	320	160	160	160	320	80	160	80
	A/KYRGYZTAN/5863/2003	160	320	320	640	320	640	1280	80	160	160
//
S	CDC_2005_4087B1_03b
R	2005_4087B1_03b
P	19
T	HEMAGGLUTINATION INHIBITION REACTIONS OF INFLUENZA H3 VIRUSES (02/02/05)
C	A/WYOMING/03/2003 X-147, A/WELLINGTON/01/2004, A/CALIFORNIA/07/2004: Serology antigens.
A		A/KOREA/770/2002	A/WYOMING/03/2003 X-147	A/WELLINGTON/01/2004	A/NORTH DAKOTA/01/2004	A/CALIFORNIA/07/2004	A/WASHINGTON/01/2004	A/SINGAPORE/37/2004
	A/KOREA/770/2002	640	320	80	80	160	40	40
	A/WYOMING/03/2003 X-147	320	640	80	160	160	20	40
	A/WELLINGTON/01/2004	320	160	320	320	320	160	320
	A/NORTH DAKOTA/01/2004	80	80	160	640	320	160	160
	A/CALIFORNIA/07/2004	320	160	80	320	320	320	160
	A/WASHINGTON/01/2004	320	160	160	320	640	1280	640
	A/SINGAPORE/37/2004	160	160	160	640	640	640	640
	A/KENTUCKY/6e/2004	320	320	320	640	1280	2560	1280
	A/NEW YORK/57/2004	160	320	160	640	640	160	160
	A/VIRGINIA/02/2005	320	320	320	1280	640	640	640
	A/WISCONSIN/21e/2004	1280	160	160	320	320	160	160
	A/NEW YORK/39e/2004	160	160	160	640	640	320	320
	A/NEW YORK/02/2005	160	160	80	320	320	160	160
	A/NEW YORK/03/2005	80	160	40	320	320	160	80
	A/TEXAS/12/2004	160	160	80	320	320	160	160
	A/MASSACHUSETTS/01/2005	160	160	80	320	640	160	160
	A/ALASKA/16/2004	80	160	80	320	160	80	80
	A/NEW YORK/55e/2004	80	80	80	320	320	160	160
	A/N. HAMPSHIRE/04/2004	80	80	40	160	160	160	160
	A/WISCONSIN/16e/2004	160	40	80	320	160	40	80
	A/WEST VIRGINIA/01/2005	40	80	40	160	160	80	40
	A/VIRGINIA/03/2005	80	80	80	320	160	80	80
	A/ARIZONA/03/2005	80	80	40	160	160	80	80
	A/GEORGIA/01/2005	40	80	40	160	160	80	80
	A/CANADA/707/2004	160	160	80	320	320	80	80
	A/VICTORIA/523/2004	80	80	160	320	320	640	640
	A/MADRID/RR1734/2004	320	320	160	640	640	160	320
	A/UNITED KINGDOM/305/2005	160	160	80	320	320	160	80
	A/NORWAY/1103/2004	40	80	20	80	160	40	40
	A/IRAQ/01/2004	80	80	40	160	160	80	80
	A/SINGAPORE/68/2004	160	160	160	160	320	80	ND
	A/HONG KONG/4465/2004	80	80	20	160	160	80	40
//
S	CDC_2005_4087B1_03b
R	2005_4087B1_03b
P	20
T	HEMAGGLUTINATION INHIBITION REACTIONS OF INFLUENZA H3 VIRUSES (GUINEA PIG RED BLOOD CELLS) (02/08/05)
C	A/WYOMING/03/2003 X-147, A/WELLINGTON/01/2004, A/CALIFORNIA/07/2004: Serology antigens.
A		A/KOREA/770/2002	A/WYOMING/03/2003 X-147	A/WELLINGTON/01/2004	A/VICTORIA/500/2004	A/CALIFORNIA/07/2004
	A/KOREA/770/2002	1280	640	160	320	320
	A/WYOMING/03/2003 X-147	320	640	40	160	80
	A/WELLINGTON/01/2004	320	320	640	1280	640
	A/VICTORIA/500/2004	40	40	40	160	160
	A/CALIFORNIA/07/2004	160	80	80	160	320
	A/VERMONT/10/2004	160	320	160	640	640
	A/NEW YORK/63/2004	80	320	80	640	640
	A/NEW HAMPSHIRE/09/2004	160	320	160	640	640
	A/NEW HAMPSHIRE/10/2004	160	320	80	320	160
	A/NEW HAMPSHIRE/11/2004	160	160	160	320	640
	A/NEW HAMPSHIRE/07/2004	80	320	80	640	320
	A/NEW YORK/62/2004	40	160	40	320	320
	A/VERMONT/11/2004	80	160	80	320	320
	A/NEW HAMPSHIRE/05/2004	40	160	40	320	320
	A/NEW HAMPSHIRE/08/2004	40	160	40	320	320
	A/CALIFORNIA/08/2004	40	80	40	160	160
	A/LOUISIANA/02/2004	80	80	40	160	160
	A/COLORADO/08/2004	160	160	80	320	320
	A/LOUISIANA/03/2004	80	160	80	320	320
	A/WASHINGTON/13/2004	80	160	80	320	320
	A/NEW JERSEY/09/2004	40	160	80	320	640
	A/PERU/218/2004	20	80	20	160	160
	A/PERU/225/2004	40	80	40	160	160
	A/IRAQ/29/2004	80	160	40	160	320
	A/KOREA/298/2004	40	160	20	160	320
	A/HUNAN/L198-5/2004	80	160	40	320	320
//
S	CDC_2006-4207B1_2
R	2006-4207B1_2
P	13
T	HEMAGGLUTINATION INHIBITION REACTIONS OF INFLUENZA H3 VIRUSES (12/21/05)
C
A		A/WYOMING/03/2003 X-147	A/HONG KONG/4593/2004	A/CALIFORNIA/07/2004	A/WISCONSIN/19/2004	A/NEW YORK/55/2004	A/HONG KONG/2831/2005	A/MISSISSIPPI/05/2004
	A/WYOMING/03/2003 X-147	2560	80	1280	40	80	80	320
	A/HONG KONG/4593/2004	1280	1280	640	640	640	160	640
	A/CALIFORNIA/07/2004	640	640	640	640	640	320	640
	A/WISCONSIN/19/2004	160	640	1280	640	320	80	320
	A/NEW YORK/55/2004	640	640	1280	640	640	160	1280
	A/HONG KONG/2831/2005	40	160	320	40	160	320	160
	A/MISSISSIPPI/05/2004	80	80	320	40	80	80	160
	A/NEW YORK/33/2005	1280	640	1280	160	320	640	1280
	A/NEW YORK/34/2005	640	320	640	160	320	640	320
	A/TEXAS/54/2005	160	320	640	160	320	640	640
	A/TEXAS/55/2005	160	320	640	80	320	320	320
	A/KENTUCKY/14/2005	160	160	640	80	320	640	160
	A/HAWAII/24/2005	320	320	640	160	320	80	640
	A/PENNSYLVANIA/06/2005	80	160	640	80	320	320	320
	A/WISCONSIN/69/2005	320	320	640	160	320	640	640
	A/HAWAII/25/2005	160	160	320	80	160	40	320
	A/PENNSYLVANIA/04/2005	40	80	320	40	160	320	160
	A/PENNSYLVANIA/05/2005	80	160	320	80	160	320	320
	A/OREGON/09/2005	80	80	320	80	160	320	160
	A/MASSACHUSETTS/10/2005	80	160	320	80	160	640	320
	A/MASSACHUSETTS/11/2005	160	160	320	80	160	640	160
	A/WISCONSIN/70/2005	80	160	320	80	160	320	160
	A/WISCONSIN/71/2005	80	80	160	40	80	160	80
	A/TEXAS/56/2005	80	80	160	40	80	160	80
	A/WASHINGTON/10/2005	160	80	160	40	80	320	160
	A/WISCONSIN/72/2005	40	80	80	20	80	160	40
	A/CANADA/1299/2005	640	320	1280	320	640	320	640
	A/CANADA/1342/2005	640	320	1280	160	320	1280	640
	A/CANADA/1297/2005	160	320	640	80	320	160	320
	A/BRAZIL/1742/2005	5120	2560	2560	1280	1280	320	1280
	A/VENEZUELA/152/2005	320	320	640	320	320	160	320
	A/VENEZUELA/899/2005	160	320	640	160	320	160	320
	A/VENEZUELA/155/2005	160	320	320	160	320	160	160
	A/COSTA RICA/3288/2005	160	640	640	320	320	80	320
	A/COSTA RICA/8031/2005	160	160	320	80	160	80	320
	A/COSTA RICA/8032/2005	80	80	160	40	80	40	160
	A/ANHUI/1238/2005	640	1280	5120	160	640	160	320
	A/ANHUI/1239/2005	160	160	320	40	160	160	320
	A/ANHUI/504/2005	40	160	320	160	160	80	160
//
S	CDC_2006-4207B1_2
R	2006-4207B1_2
P	14
T	HEMAGGLUTINATION INHIBITION REACTIONS OF INFLUENZA H3 VIRUSES (01/11/2006)
C
A		A/WYOMING/03/2003 X-147	A/HONG KONG/4593/2004	A/CALIFORNIA/07/2004	A/NY/55/04 A/PR/8/34	A/MISSISSIPPI/05/2004	A/ANHUI/1239/2005	A/WISCONSIN/67/2005
	A/WYOMING/03/2003 X-147	2560	160	320	80	320	160	640
	A/HONG KONG/4593/2004	1280	640	320	160	160	80	640
	A/CALIFORNIA/07/2004	1280	640	640	320	640	320	1280
	A/NY/55/04 A/PR/8/34	640	160	640	640	1280	160	1280
	A/MISSISSIPPI/05/2004	320	80	320	320	640	80	640
	A/ANHUI/1239/2005	320	160	320	160	320	640	2560
	A/WISCONSIN/67/2005	320	160	320	160	320	320	2560
	A/IDAHO/07/2005	1280	640	1280	320	1280	640	5120
	A/NEVADA/20/2005	1280	640	1280	640	1280	640	5120
	A/WISCONSIN/75/2005	640	320	1280	320	320	640	2560
	A/IDAHO/08/2005	640	320	640	320	320	320	1280
	A/HAWAII/26/2005	160	320	640	320	320	320	1280
	A/WASHINGTON/11/2005	320	320	640	320	1280	640	2560
	A/COLORADO/17/2005	320	320	640	320	160	320	640
	A/MASSACH./11/2005	320	160	640	320	320	640	2560
	A/TEXAS/57/2005	640	320	640	320	640	640	2560
	A/TEXAS/58/2005	320	320	640	160	160	160	1280
	A/ARIZONA/37/2005	320	320	640	320	640	320	1280
	A/ARIZONA/47/2005	320	160	640	160	160	160	1280
	A/WISCONSIN/78/2005	320	320	640	320	160	640	640
	A/FLORIDA/08/2005	320	160	640	160	640	320	2560
	A/UTAH/05/2005	320	160	640	160	160	320	640
	A/UTAH/06/2005	320	160	320	160	320	160	1280
	A/FLORIDA/09/2005	160	80	320	160	160	160	1280
	A/WISCONSIN/68/2005	320	160	320	160	320	80	1280
	A/CALIFORNIA/20e/2005	320	160	320	320	640	320	2560
	A/OREGON/09/2005	160	160	320	160	160	160	640
	A/WISCONSIN/71/2005	320	80	320	160	320	160	1280
	A/COLORADO/16/2005	160	160	320	160	320	160	1280
	A/ARIZONA/36/2005	160	80	320	160	160	160	640
	A/ARIZONA/42/2005	160	80	320	160	320	320	640
	A/ARIZONA/43/2005	320	160	320	160	320	80	1280
	A/WISCONSIN/79/2005	320	160	320	160	320	320	2560
	A/IOWA/13/2005	80	80	320	160	80	160	320
	A/IOWA/14/2005	320	160	320	160	320	160	1280
	A/MARYLAND/05/2005	320	160	320	160	160	320	1280
	A/ILLINOIS/07/2005	160	80	320	320	160	320	1280
	A/TEXAS/53/2005	80	80	160	80	80	80	160
	A/ILLINOIS/06/2005	80	40	160	80	40	80	320
	A/MISSISSIPPI/19/2005	40	40	160	40	80	80	320
	A/CANADA/1298/2005	80	80	160	80	40	40	160
	A/CANADA/1319/2005	160	80	160	80	80	160	320
	A/CANADA/1326/2005	320	160	160	80	160	160	640
	A/CANADA/1341/2005	160	160	160	160	160	160	640
	A/BRAZIL/2357/2005	640	640	1280	320	640	80	1280
	A/BRAZIL/2353/2005	320	640	640	160	320	80	320
	A/GUANGDONG/552/2005	80	80	320	80	80	160	320
	A/CHONGQING/1144/2005	160	80	160	160	160	160	1280
	A/HIROSHIMA/52/2005	320	160	160	160	320	640	2560
//
S	CDC_2006-4207B1_3
R	2006-4207B1_3
P	17
T	HEMAGGLUTINATION INHIBITION REACTIONS OF INFLUENZA H3 VIRUSES (1/25/06)
C	A/NY/55/04 A/PR/8/34 X-157, A/BRAZIL/1742/05, A/ANHUI/1239/05, A/HIROSHIMA/52/05, A/WISCONSIN/67/05: Serology antigens.
A		A/CALIFORNIA/07/04	A/NY/55/04 A/PR/8/34 X-157	A/BRAZIL/1742/05	A/HONG KONG/2831/05	A/ANHUI/1239/05	A/HIROSHIMA/52/05	A/WISCONSIN/67/05
	A/CALIFORNIA/07/04	640	160	320	160	160	160	640
	A/NY/55/04 A/PR/8/34 X-157	320	1280	2560	640	160	320	1280
	A/BRAZIL/1742/05	160	640	640	160	160	320	1280
	A/HONG KONG/2831/05	320	320	160	640	160	320	640
	A/ANHUI/1239/05	160	160	320	320	640	1280	2560
	A/HIROSHIMA/52/05	160	160	320	320	640	1280	1280
	A/WISCONSIN/67/05	160	160	320	640	160	320	1280
	A/GEORGIA/14/2005	640	320	640	1280	640	1280	2560
	A/OREGON/20/2005	640	640	640	1280	640	1280	2560
	A/OREGON//21/2005	320	320	160	320	320	160	640
	A/CALIFORNIA/25/2005	320	320	320	640	160	320	640
	A/WISCONSIN/86/2005	160	160	80	320	160	160	640
	A/ILLINOIS/16/2005	160	160	160	320	160	160	640
	A/MEXICO/2322/2005	320	160	160	320	160	160	640
	A/MEXICO/2081/2005	160	160	320	320	160	160	640
	A/KOREA/7/2005	320	320	160	640	160	320	640
	A/TAIWAN/567/2005	320	160	320	320	160	320	1280
	A/TAIWAN/584/2005	320	320	640	640	320	640	2560
	A/TAIWAN/604/2005	320	320	640	320	160	320	1280
	A/ULAANBAATAR/1575/2005	320	320	640	320	160	320	2560
	A/SUKHBAATAR/1580/2005	320	640	640	1280	640	1280	5120
	A/SUKHBAATAR/1587/2005	320	640	640	640	320	640	2560
	A/SAINSHAND/1589/2005	320	160	160	320	160	160	640
	A/ARVAIKHEER/2101/2005	320	320	640	320	160	640	2560
	A/ULAANBAATAR/1806/2005	160	160	160	320	160	320	640
	A/SUKHBAATAR/1991/2005	160	160	160	320	160	160	320
	A/NAGASAKI/50/2005	160	160	80	320	80	80	320
	A/ITALY/227/2005	160	80	80	80	40	80	160
//
S	CDC_2007-4282B1_06
R	2007-4282B1_06
P	19
T	HEMAGGLUTINATION INHIBITION REACTIONS OF INFLUENZA H3 VIRUSES (02/21/07)
C	A/WISCONSIN/67/05 R-161B, A/SANTIAGO/7981/2006, A/CANADA/1212/2006: Serology antigen.
A		A/CALIFORNIA/07/2004	A/WISCONSIN/67/2005	A/WISCONSIN/67/05 R-161B	A/KENTUCKY/03/2006	A/SANTIAGO/7981/2006	A/FLORIDA/02/2006	A/NEPAL/921/2006	A/CANADA/1212/2006
	A/CALIFORNIA/07/2004	640	320	160	160	160	160	160	160
	A/WISCONSIN/67/2005	160	640	1280	320	640	640	320	320
	A/WISCONSIN/67/05 R-161B	80	640	1280	160	320	320	320	80
	A/KENTUCKY/03/2006	80	320	160	320	320	640	640	320
	A/SANTIAGO/7981/2006	160	320	320	320	1280	640	320	320
	A/FLORIDA/02/2006	40	320	320	160	320	320	320	160
	A/NEPAL/921/2006	160	320	640	640	640	640	640	640
	A/CANADA/1212/2006	160	160	160	320	640	640	640	640
	A/TEXAS/01/2007	160	640	320	640	320	320	1280	320
	A/VIRGINIA/08/2006	320	640	1280	320	640	640	640	640
	A/MARYLAND/09/2006	80	320	160	160	640	320	320	320
	A/FLORIDA/02/2007	160	160	320	160	320	320	160	160
	A/NORTH CAROLINA/02/2007	80	160	160	160	160	80	80	80
	A/WASHINGTON/01/2007	160	160	80	160	160	160	160	80
	A/MISSOURI/01/2007	40	40	160	80	80	80	160	80
	A/NORTH CAROLINA/01/2007	40	40	80	80	160	80	80	80
	A/HAWAII/08/2006	40	20	40	40	80	20	40	40
	A/HAWAII/06/2006	80	20	40	40	80	40	40	40
	A/CANADA/29/2006	1280	640	320	160	640	640	640	640
	A/CANADA/23/2007	160	160	160	160	640	320	320	640
	A/CANADA/02/2006	40	40	40	40	160	160	160	160
	A/CANADA/32/2006	40	40	40	40	160	160	160	80
	A/LYON/1248/2006	160	640	320	640	640	320	1280	640
	A/LYON/1292/2006	160	320	160	320	320	320	320	320
	A/TOULON/1244/2006	80	160	160	160	640	320	640	640
	A/BORDEAUX/1276/2006	80	160	160	160	320	320	320	640
	A/LYON/1359/2006	160	160	160	160	320	160	160	160
	A/CX ROUSSE/12125241/2006	80	160	80	160	160	160	160	320
	A/LYON/CHU/52.339/2006	160	80	160	160	160	160	160	160
	A/LYON/1305/2006	80	80	80	160	160	80	160	160
	A/LYON/10/2006	160	80	160	80	320	80	320	160
	A/LYON/27/2007	160	80	320	80	320	160	320	320
	A/LYON/CHU/52.58/2006	80	40	80	80	160	80	160	160
	A/INCHEON/677/2006	640	320	320	160	320	320	160	320
	A/KOREA/7236/2007	80	320	160	160	320	160	160	160
	A/SINGAPORE/77/2006	160	80	160	80	640	320	320	320
//
S	CDC_2008-4348b2-1
R	2008-4348b2-1
P	17
T	HEMAGGLUTINATION INHIBITION REACTIONS OF INFLUENZA H3 VIRUSES (01/16/08)
C	A/URUGUAY/716/2007: Serology antigen.
A		A/WISCONSIN/67/2005	A/HAWAII/08/2006	A/BRISBANE/10/2007	A/BRISBANE/10/2007 X PR8 IVR-147	A/BRISBANE/10/2007 X-171A	A/BRISBANE/09/2006	A/NEPAL/921/2006	A/HENAN/JINSHUI147/2007
	A/WISCONSIN/67/2005	1280	640	640	1280	1280	640	640	1280
	A/HAWAII/08/2006	640	320	320	320	320	160	160	320
	A/BRISBANE/10/2007	320	640	320	1280	640	320	320	1280
	A/BRISBANE/10/2007 X PR8 IVR-147	1280	640	640	2560	1280	320	640	2560
	A/BRISBANE/10/2007 X-171A	1280	640	1280	1280	2560	640	1280	5120
	A/BRISBANE/09/2006	1280	640	640	640	1280	640	640	1280
	A/NEPAL/921/2006	1280	640	640	1280	2560	640	1280	2560
	A/HENAN/JINSHUI147/2007	640	320	320	640	1280	320	640	2560
	A/WISCONSIN/32/2007	640	640	640	640	1280	640	320	640
	A/CALIFORNIA/35/2007	640	160	320	640	640	320	320	1280
	A/TEXAS/86/2007	320	320	160	320	640	640	320	1280
	A/TEXAS/94/2007	320	320	320	320	320	160	160	320
	A/CALIFORNIA/31/2007	320	160	320	160	320	160	160	640
	A/TEXAS/96/2007	160	160	320	320	320	160	160	320
	A/WASHINGTON/37/2007	160	160	320	320	320	160	320	640
	A/TEXAS/80/2007	160	160	160	160	320	160	320	640
	A/NEW JERSEY/19/2007	160	80	160	160	40	80	40	160
	A/VIRGINIA/03/2007	160	160	160	160	160	160	80	320
	A/CALIFORNIA/33/2007	160	160	160	160	160	160	80	320
	A/ARIZONA/11/2007	160	160	160	320	160	160	80	160
	A/FLORIDA/11/2007	80	160	160	160	320	320	80	320
	A/ARIZONA/12/2007	80	320	160	160	160	160	80	320
	A/NORTH CAROLINA/06/2007	40	160	160	160	320	160	80	320
	A/ARIZONA/09/2007	160	80	160	160	160	160	80	160
	A/TEXAS/83/2007	160	80	160	80	160	160	160	160
	A/URUGUAY/716/2007	640	320	320	640	640	160	320	1280
	A/ARGENTINA/421/2007	160	640	320	320	640	640	160	640
	A/HONDURAS/6337/2007	160	160	320	320	320	160	160	320
	A/GUATEMALA/8328/2007	160	160	320	320	320	160	80	320
	A/HONDURAS/6374/2007	80	80	80	80	80	80	80	160
	A/MALAYSIA/1199/2007	1280	640	1280	1280	2560	1280	640	2560
	A/HONG KONG/4758/2007	640	160	160	160	160	80	80	320
	A/HUNAN/FURONG1215/2007	320	320	320	320	80	80	80	160
	A/THAILAND/271/2007	160	160	160	160	640	640	640	1280
	A/HUNAN/FURONG1221/2007	160	160	320	160	160	160	160	320
	A/HUNAN/FURONG1217/2007	20	20	40	40	20	40	20	40
//
S	CDC_2008-4348B2-3
R	2008-4348B2-3
P	24
T	HEMAGGLUTINATION INHIBITION REACTIONS OF INFLUENZA H3 VIRUSES (02/06/08) GUINEA PIG RED BLOOD CELLS
C	A/WISCONSIN/67/2005 X PR8 X-161B, A/BRISBANE/10/2007, A/URUGUAY/716/2007, A/TEXAS/37/2007: Serology antigen.
A		A/WISCONSIN/67/2005 X PR8 X-161B	A/BRISBANE/10/2007	A/BRISBANE/10/2007 X-171A	A/URUGUAY/716/2007	A/TEXAS/37/2007	A/NEPAL/921/2006	A/HENAN/JINSHUI147/2007	A/BRITISH/COLUMBIA/RV1287/2007
	A/WISCONSIN/67/2005 X PR8 X-161B	2560	320	320	320	160	320	640	80
	A/BRISBANE/10/2007	320	640	1280	1280	1280	1280	5120	320
	A/BRISBANE/10/2007 X-171A	640	2560	1280	2560	2560	2560	5120	640
	A/URUGUAY/716/2007	320	640	1280	640	640	640	2560	160
	A/TEXAS/37/2007	320	640	640	640	640	640	1280	640
	A/NEPAL/921/2006	640	320	1280	1280	640	2560	2560	320
	A/HENAN/JINSHUI147/2007	160	320	320	640	640	1280	5120	160
	A/BRITISH/COLUMBIA/RV1287/2007	160	640	320	160	160	160	160	640
	A/ARKANSAS/01/2008	5120	5120	5120	5120	640	640	2560	320
	A/TENNESSEE/11/2007	1280	640	1280	1280	320	320	1280	320
	A/WISCONSIN/34/2007	1280	1280	1280	1280	5120	1280	5120	1280
	A/ALBERTA/RV0141/2007	640	640	640	2560	640	2560	1280	320
	A/ARIZONA/09/2007	640	640	640	2560	640	10	1280	160
	A/ARKANSAS/03/2008	640	640	640	1280	640	320	1280	320
	A/NORTH CAROLINA/05/2007	640	1280	2560	1280	320	320	640	160
	A/WISCONSIN/33/2007	640	1280	640	1280	1280	640	2560	640
	A/ARIZONA/10/2007	320	1280	640	1280	320	640	640	80
	A/ARKANSAS/02/2008	320	640	640	1280	640	320	640	320
	A/ARKANSAS/04/2008	320	640	1280	640	320	320	1280	160
	A/ONTARIO/RV0152/2007	160	320	320	320	80	160	320	80
	A/MEXICO/3701/2007	320	640	1280	640	640	320	1280	160
	A/GUATEMALA/8247/2007	320	640	640	1280	160	160	320	40
	A/SINGAPORE/66/2007	320	640	640	1280	640	640	640	160
	A/THAILAND/738/2007	320	640	320	1280	160	640	640	160
	A/TOYAMA/119/2007	320	640	640	1280	160	160	640	320
	A/GYEONGNAM/4506/2007	160	320	320	640	320	320	640	160
	A/SINGAPORE/65/2007	160	640	320	640	320	320	640	160
	A/THAILAND/284/2007	160	640	320	640	320	640	640	80
//
S	CDC_2008-4348B2-3
R	2008-4348B2-3
P	26
T
C
A		A/CALIFORNIA/7/2004	A/WISCONSIN/67/2005	A/BRISBANE/9/2006	A/NEPAL/921/2006	A/BRISBANE/4/2007	A/BRISBANE/10/2007	A/BRISBANE/10/2007
	A/CALIFORNIA/7/2004	1280	320	320	40	640	160	160
	A/WISCONSIN/67/2005	1280	640	1280	160	1280	640	320
	A/BRISBANE/9/2006	640	640	1280	160	1280	320	320
	A/NEPAL/921/2006	320	320	640	160	320	320	320
	A/BRISBANE/4/2007	640	320	1280	160	1280	640	640
	A/BRISBANE/10/2007	1280	640	640	160	1280	640	640
	A/BRISBANE/10/2007	80	<40	80	40	40	160	80
	A/PERTH/27/2007	160	80	320	80	160	320	320
	A/PHILIPPINES/1616/2007	80	<40	80	<40	40	80	160
	A/WISCONSIN/3/2007	1280	640	2560	320	1280	1280	640
	A/BRISBANE/202/2007	2360	1280	1280	640	2560	2560	2560
	A/BRISBANE/229/2007	160	320	640	80	640	160	80
	A/SINGAPORE/206/2007	640	640	1280	320	1280	1280	1280
	A/SINGAPORE/211/2007	320	80	640	80	320	640	320
	A/SINGAPORE/214/2007	320	40	640	80	320	640	320
	A/THAILAND/994/2007	160	80	640	80	320	640	320
	A/CHRISTCHURCH/36/2007	320	160	640	80	320	640	320
	A/SINGAPORE/67/2007	160	40	160	40	40	320	160
	A/SINGAPORE/208/2007	320	40	640	80	160	320	320
	A/SINGAPORE/212/2007	160	40	320	40	80	320	320
	A/THAILAND/966/2007	160	40	320	40	160	320	320
	A/THAILAND/981/2007	320	80	640	80	320	320	320
	A/THAILAND/1036/2007	80	40	320	40	160	320	160
	A/THAILAND/807/2007	160	80	320	80	160	320	160
	A/CHRISCHURCH/56/2007	160	40	640	80	160	320	160
	A/SINGAPORE/56/2007	40	<40	80	<40	40	160	40
	A/SINGAPORE/50/2007	80	<40	80	40	40	160	80
	A/PHILIPPINES/3671/2007	80	40	160	40	80	160	160
	A/THAILAND/829/2007	80	40	160	40	40	160	80
	A/THAILAND/897/2007	80	<40	80	40	40	160	80
	A/SINGAPORE/53/2007	40	<40	40	<40	<40	80	40
	A/SINGAPORE/59/2007	40	<40	40	<40	40	80	40
//
S	CDC_2009_UCM180074
R	2009_UCM180074
P	17
T	HEMAGGLUTINATION INHIBITION REACTIONS OF INFLUENZA H3 VIRUSES (01/28/09)
C	A/URUGUAY/716/2007, A/NEW YORK/09/2008, A/MISSOURI/05/2008 EGG, A/BRISBANE/24/2008: Serology antigen.
A		A/WYOMING/03/2003	A/WISCONSIN/67/2005	A/BRISBANE/10/2007	A/URUGUAY/716/2007	A/URUGUAY/716/2007 (MDCK)	A/MISSISSIPPI/04/2008	A/NEW YORK/09/2008	A/MISSOURI/05/2008 EGG	A/MISSOURI/05/2008 (MDCK)	A/BRISBANE/24/2008	A/BRITISH COLUMBIA/RV1287/2007
	A/WYOMING/03/2003	5120	640	640	320	640	640	640	320	640	80	10
	A/WISCONSIN/67/2005	160	2560	1280	1280	1280	1280	1280	1280	1280	160	320
	A/BRISBANE/10/2007	160	1280	640	640	640	640	640	640	640	160	320
	A/URUGUAY/716/2007	80	640	640	640	640	320	640	320	640	80	160
	A/URUGUAY/716/2007 (MDCK)	40	80	320	160	320	160	80	160	320	40	10
	A/MISSISSIPPI/04/2008	80	1280	1280	320	320	1280	320	1280	640	80	320
	A/NEW YORK/09/2008	40	80	160	160	320	160	320	320	640	80	160
	A/MISSOURI/05/2008 EGG	20	640	640	320	160	640	160	640	320	40	160
	A/MISSOURI/05/2008 (MDCK)	40	80	160	80	320	160	80	160	320	40	10
	A/BRISBANE/24/2008	160	2560	1280	1280	1280	2560	2560	2560	2560	320	320
	A/BRITISH COLUMBIA/RV1287/2007	40	40	160	160	320	160	80	160	320	40	320
	A/COLORADO/09/2008	20	160	320	320	640	160	160	160	640	80	80
	A/COLORADO/10/2008	40	160	320	320	320	320	320	320	320	80	160
	A/COLORADO/12/2008	40	160	320	160	320	320	160	160	320	80	40
	A/MASSACHUSETTS/13/2008	40	160	320	320	640	320	320	320	640	80	80
	A/MICHIGAN/09/2008	40	320	320	320	320	80	80	80	320	40	10
	A/MINNESOTA/36/2008	40	80	320	160	320	320	160	160	320	80	20
	A/NORTH CAROLINA/08/2008	40	320	320	320	640	160	160	32	640	80	10
	A/NEVADA/02/2008	20	160	320	160	320	160	80	80	160	40	5
	A/PENNSYLVANIA/13/2008	40	320	320	320	320	320	320	320	1280	40	80
	A/TEXAS/39/2008	40	160	320	320	320	320	320	320	640	80	160
	A/WISCONSIN/24/2008	320	320	320	320	640	640	320	320	640	80	5
	A/CALIFORNIA/10/2008	20	80	160	160	320	160	160	160	160	40	5
	A/COLORADO/15/2008	20	40	160	160	160	80	80	80	160	40	10
	A/COLORADO/11/2008	20	160	160	160	320	160	160	160	320	80	5
	A/NORTH DAKOTA/02/2008	20	160	160	160	320	160	160	160	320	80	5
	A/WISCONSIN/23/2008	20	80	160	80	160	160	80	160	320	40	5
	A/ENGLAND/394/2008	20	80	160	160	320	160	160	160	320	80	320
	A/HONG KONG/3125/2008	80	320	640	640	640	320	640	320	640	80	320
	A/HONG KONG/3134/2008	80	320	640	640	1280	640	640	640	1280	160	320
	A/SINGAPORE/7124/2008	40	320	320	160	320	160	80	160	320	80	5
	A/GUAM/7124/2008	20	80	160	80	160	80	80	80	160	40	20
	A/INDIA/7277/2008	20	80	160	160	320	160	80	160	320	80	5
	A/THAILAND/944/2008	20	10	160	80	160	40	20	40	160	20	10
	A/THAILAND/998/2008	20	80	160	160	320	80	80	80	160	40	10
//
S	CDC_2010_UCM240534
R	2010_UCM240534
P	33
T	HEMAGGLUTINATION INHIBITION REACTIONS OF INFLUENZA H3 VIRUSES (02/09/10)
	GUINEA PIG RED BLOOD CELLS
C	A/WISCONSIN/15/2009 X-183, A/HONG KONG/26560/2009: Serology antigen.
A		A/BRISBANE/10/2007	A/URUGUAY/716/2007	A/URUGUAY/716/2007 X-175C	A/VICTORIA/210/2009	A/VICTORIA/208/2009	A/PERTH/16/2009	A/PHILIPPINES/2191/2009	A/WISCONSIN/15/2009	A/WISCONSIN/15/2009 X-183	A/HONG KONG/26560/2009
	A/BRISBANE/10/2007	640	640	640	40	40	20	160	80	40	80
	A/URUGUAY/716/2007	640	640	640	20	20	20	80	40	80	20
	A/URUGUAY/716/2007 X-175C	640	320	320	20	20	10	40	40	40	10
	A/VICTORIA/210/2009	10	10	40	640	640	320	1280	640	160	640
	A/VICTORIA/208/2009	40	10	80	1280	1280	320	1280	640	160	640
	A/PERTH/16/2009	10	5	10	640	160	160	640	320	80	640
	A/PHILIPPINES/2191/2009	10	5	20	160	80	80	640	320	640	320
	A/WISCONSIN/15/2009	5	5	20	320	160	160	1280	640	1280	640
	A/WISCONSIN/15/2009 X-183	10	5	20	160	80	80	1280	320	320	320
	A/HONG KONG/26560/2009	10	5	40	320	80	80	1280	640	1280	640
	A/MEXICO/5206/2009	160	40	40	2560	1280	160	1280	320	320	1280
	A/MEXICO/5216/2009	160	80	40	1280	640	160	640	160	160	640
	A/TAIWAN/967/2009	160	40	40	1280	640	160	640	160	160	320
	A/HAWAII/33/2009	10	5	40	320	160	160	2560	1280	2560	160
	A/RHODE ISLAND/01/2010	10	10	20	320	320	160	2560	320	160	320
	A/HAWAII/31/2009	20	10	20	80	40	40	80	80	40	40
	A/MEXICO/5270/2009	20	5	5	640	640	320	1280	640	160	640
	A/MEXICO/5997/2009	10	10	20	1280	320	320	1280	1280	1280	2560
	A/COLOMBIA/7240/2009	10	10	20	320	160	160	1280	160	80	320
	A/MEXICO/5565/2009	20	5	5	2560	640	160	1280	640	640	640
	A/MEXICO/5824/2009	10	5	20	1280	160	160	1280	640	5120	640
	A/MEXICO/7880/2009	10	5	5	320	160	160	1280	640	2560	640
	A/COLOMBIA/7158/2009	10	10	20	80	80	20	80	80	20	80
	A/JIANGSU-NANCHANG/1593/2009	160	40	40	1280	1280	640	640	160	160	640
	A/TIANJIN-HEXI/1372/2009	20	5	5	160	320	320	320	80	80	320
	A/VIETNAM/1969/2009	5	5	5	2560	320	320	1280	640	160	640
	A/BEIJING-HUAIROU/11088/2009	40	20	40	640	320	160	640	320	80	640
	A/BEIJING-XICHENG/11179/2009	10	5	5	640	640	160	1280	320	160	640
	A/BEIJING-XICHENG/11207/2009	40	40	40	2560	1280	160	640	320	320	640
	A/HUNAN-FURONG/1445/2009	20	5	20	640	320	160	160	160	40	160
	A/TIANJIN-DONGLI/32/2009	40	20	40	640	320	160	640	320	320	640
	A/TIANJIN-DONGLI/36/3009	20	20	20	1280	320	160	640	160	80	640
	A/TIANJIN_NANKAI/1528/2009	5	5	5	640	80	160	640	320	80	320
	A/TIANJIN-NINGHE/312/2009	40	5	20	1280	320	160	320	160	80	320
	A/TIANJIN-NINGHE/317/2009	20	5	40	1280	640	160	640	320	160	640
	A/HUNAN-XIANGXIANG/442/2009	20	5	20	320	160	80	320	80	80	320
	A/INDIA/2731/2009	20	5	20	320	160	80	640	160	80	160
	A/SHANDONG-TAISHAN/1360/2009	20	5	20	160	160	80	160	160	40	160
	A/TAIWAN/839/2009	10	5	20	320	80	80	640	640	640	640
	A/TIANJIN/HEXI/1471/2009	80	5	5	640	320	80	320	80	80	320
	A/TIANJIN-NINGHE/39/2009	40	5	40	1280	640	80	640	160	160	640
	A/TIANJIN-TANGGU/1193/2009	40	5	5	320	160	80	320	160	80	640
	A/AFGHANISTAN/2950/2009	10	5	10	80	80	40	40	80	20	40
	A/JIANGSU-NANCHANG/1604/2009	10	5	5	20	40	40	20	40	20	20
	A/JIANGSU-NANCHANG/1629/2009	10	5	5	160	80	40	160	80	40	80
	A/TIANJIN-HEXI/1398/2009	20	5	5	160	40	40	40	80	40	80
	A/KUWAIT/4562/2009	10	5	5	80	40	40	80	80	20	80
	A/KUWAIT/4554/2009	10	5	5	80	40	20	40	40	20	40
//
S	CDC_2011_UCM246397
R	2011_UCM246397
P	26
T	HEMAGGLUTINATION INHIBITION REACTIONS OF INFLUENZA H3 VIRUSES (GUINEA PIG RED BLOOD CELLS)
C	A/PERTH/16/2009, A/RHODE ISLAND/01/2010, A/PERTH/10/2010: Serology antigen.
A		A/URUGUAY/716/2007	A/PERTH/16/2009	A/RHODE ISLAND/01/2010	A/RHODE ISLAND/01/2010	A/PANAMA/7149/2010	A/ALABAMA/05/2010	A/PERTH/10/2010
	A/URUGUAY/716/2007	640	40	320	80	320	80	80
	A/PERTH/16/2009	20	320	640	80	320	320	160
	A/RHODE ISLAND/01/2010	10	160	640	80	640	640	320
	A/RHODE ISLAND/01/2010	40	80	320	160	320	320	160
	A/PANAMA/7149/2010	40	40	320	160	320	160	160
	A/ALABAMA/05/2010	40	80	320	160	320	320	160
	A/PERTH/10/2010	20	160	640	160	320	640	320
	A/COLORADO/10/2010	80	320	640	320	1280	1280	320
	A/NEVADA/07/2010	40	320	640	160	640	640	320
	A/ALASKA/01/2011	80	160	640	320	640	640	320
	A/FLORIDA/45/2010	40	160	640	160	640	640	320
	A/MONTANA/17/2010	40	160	320	80	320	160	160
	A/NEBRASKA/02/2011	40	160	1280	160	640	640	320
	A/NORTH CAROLINA/21/2010	80	160	320	160	230	320	320
	A/PENNSYLVANIA/47/2010	80	160	640	160	640	640	320
	A/WISCONSIN/01/2011	40	160	640	160	640	640	320
	A/WISCONSIN/13/2010	20	160	640	160	640	320	160
	A/FLORIDA/43/2010	40	80	640	160	640	640	320
	A/MARYLAND/01/2011	40	80	320	160	320	320	160
	A/NEVADA/02/2011	40	80	320	160	320	320	160
	A/U TAH/01/2011	40	80	320	160	320	320	160
	A/WISCONSIN/29/2010	40	80	640	160	320	640	160
	A/WYOMING/11/2010	40	80	640	160	640	640	320
	A/CALIFORNIA/03/2011	40	40	320	160	320	320	160
	A/MINNESOTA/17/2010	40	40	320	80	160	160	80
	A/HONG KONG/3170/2010	40	320	640	320	640	640	320
	A/UVURKHANGAI/3970/2010	80	320	1280	320	1280	1280	320
	A/ULAANBAATAR/3849/2010	40	80	320	160	160	160	160
	A/KUWAIT/01/2010	80	80	1280	160	320	320	320
//
S	CDC_2011_UCM246397
R	2011_UCM246397
P	27
T	Hemagglutination inhibition tests of influenza A/H3 viruses - 1% Guinea Pig RBCs
	HI test date: 2011/2/10
C	A/Laos/I1043/2010: R208K, Antigenic site.
A		A/Uruguay/716/2007	A/Victoria/210/2009	A/Perth/16/2009	A/Niigata/403/2009	A/Brisbane/11/2010	A/Brisbane/11/2010 (X-197)	A/Shizuoka/736/2009	A/Hunan-Beihu/1313/2009
	A/Uruguay/716/2007	1280	40	40	20	160	160	80	160
	A/Victoria/210/2009	<10	640	160	320	160	160	160	80
	A/Perth/16/2009	<10	320	160	160	80	80	80	20
	A/Niigata/403/2009	20	640	320	320	160	160	160	80
	A/Brisbane/11/2010	10	320	80	160	320	320	160	40
	A/Brisbane/11/2010 (X-197)	20	320	160	160	640	640	320	40
	A/Shizuoka/736/2009	40	1280	320	320	160	160	320	160
	A/Hunan-Beihu/1313/2009	80	20	20	20	20	20	10	320
	A/Yokohama/91/2010	40	1280	320	640	640	640	640	320
	A/Yamanashi/195/2010	10	1280	640	640	640	320	320	40
	A/Sakai/36/2010	20	1280	640	640	320	320	320	40
	A/Shimane/69/2010	<10	640	320	640	320	320	320	20
	A/Shanghai-Baoshan/1607/2010	20	640	320	320	160	160	160	40
	A/Sapporo/110/2010	10	640	320	320	640	320	160	80
	A/Ulaanbaatar/3805/2010	20	640	160	160	160	160	160	80
	A/Incheon/2384/2010	10	640	320	320	160	160	80	80
	A/Niigata-C/1/2011	<10	640	320	320	160	160	160	40
	A/Ehime/39/2010	<10	640	320	320	160	160	80	20
	A/Kobe/419/2010	20	320	80	160	160	160	160	80
	A/Fukushima/129/2010	10	320	80	80	160	160	80	80
	A/Hiroshima/56/2010	<10	320	160	160	160	160	80	20
	A/Kumamoto/40/2010	20	320	160	80	160	160	80	40
	A/Laos/I1043/2010	10	160	80	80	80	80	40	80
//
S	CDC_2011_UCM246397
R	2011_UCM246397
P	32
T	HEMAGGLUTINATION INHIBITION REACTIONS OF INFLUENZA H3N2 VIRUSES
	GUINEA PIG RED BLOOD CELLS
C
A		A/URUGUAY/716/2007	A/URUGUAY/716/2007	A/PERTH/16/2009	A/WISCONSIN/15/2009	A/WISCONSIN/15/2009	A/RHODE ISLAND/1/2010	A/PANAMA/307149/2010
	A/Uruguay/716/2007	320	640	10	10	80	40	40
	A/Uruguay/716/2007	320	640	20	20	80	40	80
	A/Perth/16/2009	10	10	320	80	640	160	80
	A/Wisconsin/15/2009	10	20	320	160	640	160	160
	A/Wisconsin/15/2009	40	40	160	160	640	80	80
	A/Rhode Island/1/2010	80	20	160	80	320	320	160
	A/Panama/307149/2010	80	40	80	80	320	160	160
	A/Pennsylvania/12/2010	40	40	40	40	160	80	80
	A/Guatemala/690/2010	80	40	80	80	320	80	160
	A/Quebec/RV2804/2010	40	40	80	80	320	80	160
	A/Utah/6/2010	80	40	80	80	320	80	160
	A/Wisconsin/13/2010	40	10	80	40	320	160	160
//
S	CDC_2011_UCM246398
R	2011_UCM246398
P	6
T	Hemagglutination Inhibition Reactions of Influenza A (H3N2) Viruses
C
A		A/KANSAS/13/2009	A/PENNSYLVANIA/14/2010	A/WISCONSIN/12/2010	A/MINNESOTA/11/2010	A/BEIJING/353/89	A/HONG KONG/34/90	A/BEIJING/32/92	A/ANN ARBOR/09/93	A/JOHANNESBURG/33/94	A/WUHAN/359/95	A/SYDNEY/5/97	A/PERTH/16/2009
	A/KANSAS/13/2009	2560	640	320	80	10	10	20	10	5	10	5	5
	A/PENNSYLVANIA/14/2010	320	1280	640	640	5	10	10	40	10	5	5	5
	A/PENNSYLVANIA/14/2010	80	1280	320	320	20	80	80	40	10	5	5	5
	A/WISCONSIN/12/2010	20	320	1280	640	5	20	20	5	5	5	5	5
	A/MINNESOTA/11/2010	20	320	640	1280	20	80	160	160	40	5	5	10
	A/MINNESOTA/11/2010	10	640	1280	640	5	20	5	20	5	5	5	5
	A/BEIJING/353/89	5	5	5	5	80	160	80	80	10	5	5	5
	A/HONG KONG/34/90	5	40	80	20	40	160	80	40	20	5	5	5
	A/BEIJING/32/92	5	10	5	10	20	160	80	40	20	5	5	5
	A/ANN ARBOR/09/93	5	5	5	5	20	80	80	320	320	10	5	5
	A/JOHANNESBURG/33/94	5	5	5	5	10	40	80	640	320	5	5	5
	A/WUHAN/359/95	5	5	5	5	10	40	80	40	20	320	40	5
	A/SYDNEY/5/97	5	5	5	5	10	20	40	20	5	10	640	5
	A/PERTH/16/2009	5	5	5	40	10	5	5	5	5	5	5	1280
	A/IOWA/16/2009	320	1280	640	320	20	160	160	80	10	5	5	10
	A/MINNESOTA/09/2010	20	640	1280	640	5	20	10	40	5	5	5	5
//
S	CDC_2012_Feb28
R	2012_Feb28
P	26
T	HI Reactions of Influenza A(H3N2) Viruses(Guinea Pig Red Blood Cells; 02/22/12)
C	A/PERTH/16/2009,A/BANGLADESH/5071/2011,A/SOUTH AUSTRALIA/03/2011, A/CHIANG RAI/277/2011,A/CHRISTCHURCH/28/2011,A/KENTUCKY/05/2011 serology antigen
A		A/BRISBANE/10/2007	A/PERTH/16/2009	A/BANGLADESH/5071/2011	A/SOUTH AUSTRALIA/03/2011	A/CHIANG RAI/277/2011	A/OREGON/09/2011	A/MONTANA/05/2011	A/CHRISTCHURCH/28/2011	A/BRISBANE/299/2011	A/KENTUCKY/05/2011
	A/BRISBANE/10/2007	320	40	80	80	80	40	80	40	20	80
	A/PERTH/16/2009	20	640	160	640	320	160	640	320	320	640
	A/BANGLADESH/5071/2011	80	80	320	640	320	320	160	320	320	320
	A/SOUTH AUSTRALIA/03/2011	40	160	320	320	320	160	160	160	320	320
	A/CHIANG RAI/277/2011	20	80	20	160	320	80	80	160	80	80
	A/OREGON/09/2011	40	80	40	160	160	160	160	160	160	160
	A/MONTANA/05/2011	5	80	40	160	160	80	320	160	160	320
	A/CHRISTCHURCH/28/2011	5	160	160	320	320	160	320	640	320	640
	A/BRISBANE/299/2011	40	160	80	80	160	160	320	160	160	80
	A/KENTUCKY/05/2011	10	80	20	160	160	80	160	320	160	160
	A/MISSISSIPPI/02/2012	10	320	320	1280	1280	640	320	320	640	640
	A/TEXAS/13/2012	80	320	160	640	640	320	640	640	640	640
	A/CALIFORNIA/01/2012	40	80	40	160	160	80	160	160	320	160
	A/COLORADO/05/2012	20	80	20	160	160	160	160	80	160	80
	A/FLORIDA/02/2012	20	80	80	160	160	160	160	160	320	160
	A/IOWA/04/2012	20	80	40	160	160	80	80	160	80	160
	A/KENTUCKY/05/2011	5	80	80	160	160	160	320	80	160	80
	A/OREGON/01/2012	80	80	160	320	160	160	160	160	320	320
	A/TEXAS/06/2012	40	80	80	160	320	160	320	320	320	320
	A/WYOMING/01/2012	20	80	40	160	160	80	160	160	160	80
	A/IOWA/01/2012	20	40	20	80	160	80	80	160	160	160
	A/IOWA/05/2012	10	40	40	80	160	80	80	80	160	80
	A/NEBRASKA/01/2012	20	40	40	80	80	80	80	80	80	80
	A/TEXAS/10/2012	10	40	40	80	80	80	80	80	80	80
	A/VIRGINIA/03/2012	20	40	20	160	160	80	160	80	80	80
	A/WASHINGTON/05/2012	10	40	40	80	80	80	40	80	160	80
	A/CALIFORNIA/09/2012	10	20	20	40	80	40	40	80	80	40
	A/BRITISH COLUMBIA/4791/2011	40	80	40	320	160	160	160	160	160	80
	A/SASKATCHEWAN/RV0019/2011	40	80	40	160	160	160	80	80	80	80
	A/ASTRAKHAN/65/2011	160	320	640	640	640	640	640	640	640	640
	A/ENGLAND/258/2011	20	80	40	160	160	80	160	160	160	40
	A/BRISBANE/299/2011 IVR-164	5	640	640	1280	1280	320	2560	640	320	640
	A/BRISBANE/299/2011	5	320	320	640	640	320	640	640	640	640
	A/HONG KONG/4913/2011	20	40	20	80	160	80	80	160	80	80
	A/KENYA/7503/2011	20	160	80	320	320	160	320	320	320	640
//
S	CDC_2012_Feb28
R	2012_Feb28
P	27
T	HI Reactions of Influenza A(H3N2) Viruses(Guinea Pig Red Blood Cells with 20 nM Oseltamivir)
C
A		A/Brisbane/10/2007	A/Perth/16/2009	A/Victoria/208/2009	A/Victoria/210/2009	A/Alabama/5/2010	A/Perth/10/2010	A/Hong Kong/3969/2011	A/Stockholm/18/2011
	A/Brisbane/10/2007	5120	40	40	40	40	80	160	<40
	A/Perth/16/2009	<40	1280	40	160	160	160	640	160
	A/Victoria/208/2009	320	1280	2560	2560	1280	5120	2560	2560
	A/Victoria/210/2009	320	2560	1280	2560	320	1280	1280	640
	A/Alabama/5/2010	<40	80	40	40	320	80	640	160
	A/Perth/10/2010	160	640	2560	2560	1280	2560	2560	1280
	A/Hong Kong/3969/2011	80	160	160	160	320	320	1280	640
	A/Stockholm/18/2011	<40	80	80	40	80	160	320	320
	A/Oujda/144H/2011	40	80	160	320	160	320	640	640
	A/Adjame/GR765/2011	40	40	40	<40	40	80	160	160
	A/Attecoube/GR1099/2011	80	40	40	80	160	160	160	320
	A/Adjame/GR1272/2011	40	80	160	80	160	160	320	320
	A/Adjame/GR1327/2011	40	80	160	160	160	160	320	320
	A/Porto/EuroEva58/2011	40	40	80	80	80	160	320	160
	A/Ghana/FS-11-1981/2011	<40	160	160	160	320	320	640	640
	A/Parma/171/2011	<40	80	80	80	80	160	320	320
	A/Firenze/1/2011	<40	160	160	80	320	320	640	320
	A/Meknes/136H/2011	40	80	160	160	160	320	320	320
	A/Berlin/94/2011	80	80	80	80	80	160	320	320
	A/Hong Kong/4960/2011	40	160	320	320	640	640	640	640
	A/Hong Kong/4937/2011	40	160	80	80	160	160	320	640
	A/Norway/2350/2011	40	320	320	320	320	320	640	1280
	A/Milano/256/2011	<40	320	320	320	640	640	640	640
	A/Ghom/9677/2011	40	<40	<40	<40	40	80	160	80
	A/Hong Kong/4974/2011	40	160	160	80	320	640	640	320
	A/Norway/2329/2011	40	80	160	80	160	160	320	160
	A/Rheinland-Pfalz/75/2011	<40	160	320	160	320	640	1280	1280
	A/Trieste/59/2011	<40	80	160	160	160	320	1280	640
	A/Agadir/87/2011	40	160	320	80	320	640	1280	1280
	A/Milano/265/2011	<40	40	80	80	160	320	640	320
	A/Turkey/08/2011	<40	80	160	160	160	320	640	640
	A/Turkey/12/2011	<40	160	160	80	160	320	1280	320
	A/Hong Kong/5047/2011	40	80	160	160	160	320	320	320
	A/Norway/2400/2011	80	160	320	160	320	640	1280	640
	A/Milano/268/2011	<40	160	160	160	320	320	1280	640
	A/Belgium/G1147/2011	80	80	160	80	160	320	320	320
	A/Casablanca/155/2011	<40	80	160	160	160	640	1280	320
	A/Tiznit/167/2011	<40	160	160	160	160	640	1280	320
	A/Catalonia/S4320/2011	40	320	320	320	640	1280	2560	1280
	A/Rabat/197/2011	40	80	160	160	160	320	640	320
	A/Trieste/63/2011	<40	320	640	640	1280	1280	2560	1280
	A/Alborz/96/2012	40	80	80	80	160	320	320	320
	A/Tehran/104/2012	40	80	80	80	80	160	320	160
	A/Tehran/181/2012	40	80	80	80	160	320	640	320
	A/Parma/01/2012	<40	80	160	80	160	320	640	320
	A/Berlin/3/2012	40	160	320	160	640	1280	1280	640
	A/Salamanca/4/2012	<40	160	320	160	640	640	1280	640
	A/Baden-Wurttemberg/1/2012	40	80	160	80	160	320	640	640
//
S	CDC_2013_Feb27
R	2013_Feb27
P	24
T	HEMAGGLUTINATION INHIBITION REACTIONS OF INFLUENZA H3 VIRUSES (GUINEA PIG RED BLOOD CELLS) (01/24/13)
C
A		A/VICTORIA/361/2011	A/TEXAS/50/2012
	A/VICTORIA/361/2011	1280	320
	A/TEXAS/50/2012	640	640
	A/TEXAS/50/2012 X-223	640	320
	A/TEXAS/50/2012 X-223A	640	320
	A/ARKANSAS/05/2012	80	320
	A/VIRGINIA/03/2013	80	320
	A/NEW HAMPSHIRE/21/2012	40	160
	A/SOUTH CAROLINA/16/2012	80	160
	A/KANSAS/16/2012	20	80
	A/MASSACHUSETTS/15/2012	40	80
	A/COTE D'IVOIRE/1331/2012	80	160
	A/SAPPORO/125/2012	40	160
	A/HUBEI-HONGSHAN/1368/2012	80	160
	A/JIANGSU-XIUCHENG/1358/2012	80	320
	A/LAOS/717/2012	80	160
	A/LAOS/727/2012	80	160
//
S	ESR_2005
R	FluVac2005
P	23
T	Hemagglutination inhibition reactions of influenza A(H3N2) isolates,
C
A		A/PANAMA/2007/99	A/FUJIAN/411/2002	A/WYOMING/3/2003	A/PHILIPPINES/825/2003	A/CHRISTCHURCH/28/2003	A/MALAYSIA/1/2004	A/WELLINGTON/1/2004
	A/PANAMA/2007/99	320	40	40	<40	<40	80	80
	A/FUJIAN/411/2002	80	160	320	160	80	320	320
	A/WYOMING/3/2003	160	640	1280	320	320	640	640
	A/PHILIPPINES/825/2003	40	160	640	320	160	640	640
	A/CHRISTCHURCH/28/2003	80	640	1280	160	160	320	320
	A/MALAYSIA/1/2004	80	160	320	160	160	1280	640
	A/WELLINGTON/1/2004	160	320	640	320	160	1280	1280
	A/SYDNEY/12/2004	<40	640	2560	1280	320	640	1280
	A/CHRISTCHURCH/23/2004	<40	320	1280	320	160	640	1280
	A/SYDNEY/23/2004	<40	320	1280	640	320	320	640
	A/TAK/1242/2004	80	320	640	320	320	1280	1280
	A/CHANTHABURI/1281/04	80	320	640	320	160	640	1280
	A/NEW CALEDONIA/11/2004	80	320	640	160	160	640	640
	A/SYDNEY/17/2004	<40	320	640	640	320	320	1280
	A/WELLINGTON/2/2004	<40	320	640	640	320	640	1280
	A/BANGKOK/1333/2004	80	160	320	160	160	640	640
	A/BANGKOK/1407/2004	<40	160	320	160	160	640	640
	A/NEW CALEDONIA/8/2004	80	160	320	160	160	640	640
	A/UD/1170/2004	80	160	320	80	160	640	640
	A/VICTORIA/106/2004	40	160	320	160	160	1280	640
	A/MALAYSIA/1366/2004	40	160	320	160	160	1280	1280
	A/PRAJIANBURI/1411/2004	40	160	320	320	320	1280	640
	A/NEW CALEDONIA/7/2004	40	160	160	80	80	640	640
	A/CHRISTCHURCH/9/2004	<40	40	160	80	40	160	160
	A/SYDNEY/11/2004	<40	40	160	80	<40	80	160
	A/OTAGO/1/2004	<40	40	160	80	40	80	160
	A/JOHANNESBURG/26/2004	80	160	160	160	160	640	640
	A/VICTORIA/117/2004	80	160	160	80	80	320	320
	A/VICTORIA/118/2004	40	160	160	80	80	320	320
	A/SYDNEY/4/2004	<40	<40	80	40	<40	<40	40
	A/JOHANNESBURG/30/2004	40	80	80	80	80	160	160
//
S	ESR_2005
R	FluVac2005
P	24
T	Hemagglutination inhibition reactions of influenza A(H3N2) isolates,
C
A		A/PANAMA/2007/99	A/FUJIAN/411/2002	A/WYOMING/3/2003	A/PHILIPPINES/825/2003	A/MALAYSIA/1/2004	A/WELLINGTON/1/2004	A/VICTORIA/110/2004
	A/PANAMA/2007/99	160	<40	<40	<40	40	40	<40
	A/FUJIAN/411/2002	80	320	320	160	320	320	160
	A/WYOMING/3/2003	320	2560	2560	1280	640	1280	1280
	A/PHILIPPINES/825/2003	<40	160	320	320	320	640	320
	A/MALAYSIA/1/2004	160	320	320	320	640	1280	1280
	A/WELLINGTON/1/2004	160	320	640	320	640	1280	640
	A/VICTORIA/110/2004	40	160	160	160	320	640	640
	A/AUCKLAND/14/2004	<40	640	1280	1280	640	1280	2560
	A/VICTORIA/124/2004	<40	640	1280	640	640	1280	2560
	A/AUCKLAND/10/2004	80	320	640	160	640	640	640
	A/VICTORIA/120/2004	<40	320	640	320	1280	1280	1280
	A/AUCKLAND/8/2004	<40	160	320	320	320	640	1280
	A/SINGAPORE/36/2004	40	320	320	160	640	640	320
	A/VICTORIA/123/2004	<40	160	320	320	320	640	640
	A/VICTORIA/125/2004	<40	80	160	160	320	320	320
	A/MALAYSIA/1665/2004	40	640	1280	640	640	2560	2560
	A/MALAYSIA/1722/2004	40	640	1280	1280	640	1280	2560
	A/BRISBANE/6/2004	40	320	1280	1280	1280	1280	2560
	A/VICTORIA/504/2004	80	640	640	320	320	1280	1280
	A/MALAYSIA/1536/2004	160	640	640	320	640	640	1280
	A/BRISBANE/5/2004	<40	160	640	320	640	640	640
	A/MALAYSIA/1775/2004	160	320	320	160	320	640	320
	A/MALAYSIA/1821/2004	<40	80	320	160	80	640	80
	A/BRISBANE/7/2004	<40	160	320	320	640	640	640
	A/VICTORIA/122/2004	80	320	320	320	1280	1280	1280
	A/AUCKLAND/7/2004	<40	80	160	80	80	160	80
	A/BRISBANE/2/2004	80	160	160	160	320	640	640
	A/BRISBANE/3/2004	<40	80	160	80	80	320	40
	A/VICTORIA/504/2004	<40	160	160	160	320	320	320
//
S	ESR_2005
R	FluVac2005
P	25
T	Hemagglutination inhibition reactions of influenza A(H3N2) isolates,
C
A		A/PANAMA/2007/99	A/FUJIAN/411/2002	A/WYOMING/3/2003	A/PHILIPPINES/825/2003	A/MALAYSIA/1/2004	A/WELLINGTON/1/2004	A/VICTORIA/110/2004
	A/PANAMA/2007/99	640	40	40	<40	160	160	<40
	A/FUJIAN/411/2002	40	80	80	80	160	160	40
	A/WYOMING/3/2003	640	640	2560	160	1280	1280	1280
	A/PHILIPPINES/825/2003	40	160	160	160	320	640	320
	A/MALAYSIA/1/2004	160	160	160	160	640	640	640
	A/WELLINGTON/1/2004	160	160	640	320	640	1280	640
	A/VICTORIA/110/2004	40	160	40	80	640	640	640
	A/AUCKLAND/48/2004	<40	320	640	640	640	1280	1280
	A/AUCKLAND/53/2004	<40	320	320	640	640	1280	2560
	A/AUCKLAND/42/2004	<40	320	640	640	640	1280	2560
	A/AUCKLAND/43/2004	<40	160	320	640	640	640	1280
	A/AUCKLAND/21/2004	<40	320	640	640	320	640	1280
	A/AUCKLAND/32/2004	<40	320	640	640	640	1280	2560
	A/AUCKLAND/38/2004	<40	320	320	640	320	640	1280
	A/AUCKLAND/46/2004	<40	160	320	320	320	640	1280
	A/AUCKLAND/49/2004	<40	320	320	640	640	1280	2560
	A/AUCKLAND/22/2004	<40	320	320	320	640	640	1280
	A/AUCKLAND/24/2004	<40	160	320	320	640	640	1280
	A/AUCKLAND/25/2004	<40	320	320	320	640	1280	2560
	A/AUCKLAND/27/2004	<40	320	320	640	640	1280	2560
	A/AUCKLAND/28/2004	<40	160	320	320	640	640	1280
	A/AUCKLAND/31/2004	<40	320	320	320	640	1280	2560
	A/AUCKLAND/34/2004	<40	320	320	640	640	1280	2560
	A/AUCKLAND/35/2004	<40	640	640	640	640	640	2560
	A/AUCKLAND/57/2004	<40	80	80	160	320	640	640
	A/AUCKLAND/23/2004	<40	160	160	320	320	320	1280
	A/AUCKLAND/44/2004	<40	80	160	160	320	640	640
	A/AUCKLAND/45/2004	<40	40	80	80	160	320	320
	A/VICTORIA/505/2004	80	160	80	160	640	640	640
	A/VICTORIA/507/2004	40	80	40	80	320	320	320
//
S	ESR_2005
R	FluVac2005
P	26
T	Hemagglutination inhibition reactions of influenza A(H3N2) isolates,
C
A		A/PANAMA/2007/99	A/FUJIAN/411/2002	A/WYOMING/3/2003	A/PHILIPPINES/825/2003	A/MALAYSIA/1/2004	A/WELLINGTON/1/2004	A/VICTORIA/110/2004	A/CHRISTCHURCH/28/2003	A/AUCKLAND/6/2003
	A/PANAMA/2007/99	640	<40	80	<40	160	160	<40	<40	20
	A/FUJIAN/411/2002	<40	320	320	160	320	320	160	80	320
	A/WYOMING/3/2003	640	1280	2560	320	1280	1280	1280	320	640
	A/PHILIPPINES/825/2003	<40	160	320	320	640	640	320	160	160
	A/MALAYSIA/1/2004	320	640	640	640	1280	1280	1280	320	320
	A/WELLINGTON/1/2004	160	320	640	320	640	1280	1280	160	80
	A/VICTORIA/110/2004	<40	160	80	160	640	640	640	160	80
	A/CHRISTCHURCH/28/2003	160	1280	640	320	320	320	160	320	160
	A/AUCKLAND/6/2003	160	1280	1280	640	640	640	1280	320	640
	A/VICTORIA/138/2004	<40	640	640	1280	640	1280	>5120	320	320
	A/BRISBANE/30/2004	<40	320	640	640	640	1280	1280	320	160
	A/BANGKOK/1429/2004	<40	640	640	640	640	1280	2560	640	160
	A/PERTH/11/2004	<40	320	320	640	640	2560	2560	320	160
	A/VICTORIA/127/2004	320	640	640	320	1280	1280	1280	320	320
	A/NONTHABURI/1612/2004	<40	320	320	640	640	640	1280	160	80
	A/DARWIN/3/2004	<40	160	320	320	320	640	640	160	80
	A/SURIN/1503/2004	160	320	640	640	1280	1280	1280	320	160
	A/BANGKOK/1519/2004	<40	160	320	320	320	640	1280	80	80
	A/BANGKOK/1491/2004	<40	320	320	640	640	1280	1280	320	160
	A/DARWIN/4/2004	<40	320	320	320	320	640	1280	320	160
	A/VICTORIA/129/2004	<40	320	160	160	640	640	640	320	160
	A/AUCKLAND/41/2004	<40	160	320	160	640	640	640	160	80
	A/BRISBANE/28/2004	<40	160	160	160	320	320	320	80	80
	A/BRISBANE/31/2004	<40	160	320	320	320	640	640	160	80
	A/BRISBANE/34/2004	<40	160	320	320	320	640	640	80	80
	A/VICTORIA/131/2004	<40	160	160	160	320	320	640	160	80
	A/BANGKOK/1454/2004	160	320	320	320	640	160	160	320	160
	A/PRACHINBURI/1665/2004	<40	80	160	160	320	320	320	80	40
	A/PRACHINBURI/1709/2004	<40	160	160	160	640	640	640	160	80
	A/BRISBANE/21/2004	<40	160	160	160	640	640	640	160	80
	A/BRISBANE/36/2004	<40	80	160	160	160	320	320	80	40
	A/BANGKOK/1417/2004	80	160	80	160	640	640	320	160	80
	A/CHACHOENGSAO/1422/04	<40	80	80	80	320	320	320	80	40
//
S	ESR_2010
R	FluVac2010
P	42
T	Haemagglutination inhibition assay-WHO Influenza Center,Melbourne
C
A		A/NEW YORK/55/2004	A/WISCONSIN/67/2005	A/BRISBANE/9/2006	A/BRISBANE/10/2007	A/Uruguay/716/07	A/BRISBANE/24/2008	A/PHILIPPINES/16/2009	A/SURAT THANI/72/2009	A/PERTH/16/2009	A/VICTORIA/208/2009
	A/NEW YORK/55/2004	1280	320	320	640	640	640	<40	320	<40	<40
	A/WISCONSIN/67/2005	160	640	1280	640	640	640	<40	320	<40	<40
	A/BRISBANE/9/2006	320	1280	2560	1280	640	1280	40	320	<40	<40
	A/BRISBANE/10/2007	160	320	1280	1280	1280	1280	<40	640	<40	<40
	A/Uruguay/716/07	160	320	640	1280	1280	1280	<40	640	<40	<40
	A/BRISBANE/24/2008	160	320	1280	2560	640	2560	<40	640	<40	<40
	A/PHILIPPINES/16/2009	<40	<40	40	<40	<40	<40	40	<40	<40	<40
	A/SURAT THANI/72/2009	<40	<40	40	<40	40	40	<40	40	<40	<40
	A/PERTH/16/2009	<40	<40	40	<40	<40	40	640	<40	640	160
	A/VICTORIA/208/2009	40	80	160	80	<40	160	1280	<40	640	1280
	A/SYDNEY/602/2009	80	160	640	640	1280	640	<40	320	<40	<40
	A/JOHANNESBURG/1196/2009	40	40	160	160	40	80	40	320	<40	40
	A/PHILIPPINES/3188/2009	<40	40	160	80	40	40	320	160	320	320
	A/MACAU/3400/2009	<40	<40	80	80	<40	40	160	80	80	40
	A/MACAU/3418/2009	<40	<40	160	80	40	40	160	80	80	80
	A/JOHANNESBURG/143/2009	<40	40	160	80	40	40	40	80	40	40
	A/JOHANNESBURG/1238/2009	<40	40	160	80	40	80	<40	80	40	40
	A/PORT MORESBY/2/2009	<40	80	80	40	<40	80	640	<40	640	320
	A/PHILIPPINES/2725/2009	<40	<40	80	40	40	40	640	160	320	320
	A/PHILIPPINES/2722/2009	<40	<40	80	40	<40	40	320	80	160	160
	A/PHILIPPINES/3213/2009	<40	<40	80	40	<40	40	160	80	160	160
	A/MACAU/3425/2009	<40	<40	80	40	<40	40	160	80	80	80
	A/JOHANNESBURG/1237/2009	<40	<40	80	40	<40	40	160	80	80	80
	A/PHILIPPINES/3135/2009	<40	<40	80	40	40	40	160	80	80	160
	A/CANBERRA/21/2009	<40	<40	80	40	<40	<40	80	80	80	80
	A/CANBERRA/2029/2009	<40	<40	80	<40	<40	40	160	40	40	80
	A/JOHANNESBURG/1166/2009	<40	<40	40	<40	<40	<40	80	<40	40	40
	A/JOHANNESBURG/1250/2009	<40	<40	40	<40	<40	<40	<40	<40	40	40
	A/PHILIPPINES/2990/2009	<40	<40	40	<40	40	40	160	40	80	160
	A/PHILIPPINES/1921/2009	<40	<40	40	<40	40	40	160	40	40	40
//
S	ESR_2010
R	FluVac2010
P	43
T	Haemagglutination inhibition assay-WHO Influenza Center,Melbourne
C
A		A/NEW YORK/55/2004	A/WISCONSIN/67/2005	A/BRISBANE/9/2006	A/BRISBANE/10/2007	A/Uruguay/716/07	A/BRISBANE/24/2008	A/PHILIPPINE/16/2009	A/SURAT THANI/72/2009	A/PERTH/16/2009	A/PERTH/15/2009	A/VICTORIA/208/2009
	A/NEW YORK/55/2004	1280	320	320	320	320	320	<40	160	<40	<40	<20
	A/WISCONSIN/67/2005	320	640	1280	1280	640	1280	80	640	<40	<40	<20
	A/BRISBANE/9/2006	320	1280	2560	640	640	640	80	160	<40	<40	<20
	A/BRISBANE/10/2007	160	640	640	1280	1280	1280	80	640	<40	<40	<20
	A/Uruguay/716/07	320	640	1280	1280	2560	2560	80	1280	<40	<40	<20
	A/BRISBANE/24/2008	80	320	1280	1280	640	2560	80	640	<40	<40	<20
	A/PHILIPPINE/16/2009	<40	<40	40	40	<40	<40	80	<40	80	80	<20
	A/SURAT THANI/72/2009	<40	<40	40	40	<40	40	40	160	<40	<40	<20
	A/PERTH/16/2009	<40	<40	40	<40	<40	<40	640	<40	640	640	160
	A/VICTORIA/208/2009	<40	40	80	40	<40	80	1280	<40	640	640	320
	A/PERTH/107/2009	<40	<40	80	80	40	40	40	80	<40	<40	<20
	A/PERTH/403/2009	<40	40	80	80	40	80	640	80	640	640	160
	A/PERTH/405/2009	<40	<40	80	80	<40	40	320	80	160	160	80
	A/MACAU/2314/2009	<40	40	160	80	40	40	320	80	320	160	80
	A/PERTH/413/2009	<40	<40	80	80	<40	40	320	80	320	160	80
	A/PERTH/93/2009	<40	<40	80	40	<40	40	160	80	160	80	40
	A/PERTH/117/2009	<40	<40	40	40	<40	<40	160	<40	160	80	<20
	A/CAMBODIA/5/2009	<40	<40	40	40	<40	40	160	80	80	80	40
	A/CAMBODIA/7/2009	<40	<40	40	40	<40	<40	160	<40	160	160	40
	A/CAMBODIA/8/2009	<40	<40	40	40	<40	<40	160	40	80	80	40
	A/PERTH/402/2009	<40	<40	40	40	<40	<40	80	80	80	40	40
	A/CAMBODIA/3/2009	<40	<40	80	40	<40	<40	160	40	160	160	80
	A/MACAU/2503/2009	<40	<40	80	40	<40	<40	160	40	160	80	40
	A/MACAU/2578/2009	<40	<40	40	40	<40	<40	80	<40	80	80	40
	A/MACAU/2650/2009	<40	40	80	40	<40	40	320	80	320	160	80
	A/NEW CALEDONIA/3/2009	<40	<40	80	40	<40	40	160	80	80	80	40
//
S	ESR_2010
R	FluVac2010
P	44
T	Haemagglutination inhibition assay-WHO Influenza Center,Melbourne
C
A		A/NEW YORK/55/2004	A/WISCONSIN/67/2005	A/BRISBANE/9/2006	A/BRISBANE/10/2007	A/Uruguay/716/07	A/BRISBANE/24/2008	A/PHILIPPINE/16/2009	A/SURAT THANI/72/2009	A/PERTH/16/2009	A/VICTORIA/208/2009	A/PERTH/15/2009
	A/NEW YORK/55/2004	640	320	320	160	320	320	<40	320	<40	<20	<40
	A/WISCONSIN/67/2005	320	640	2560	640	640	1280	<40	640	<40	<20	<40
	A/BRISBANE/9/2006	320	640	2560	640	640	640	<40	160	<40	<20	<40
	A/BRISBANE/10/2007	160	640	1280	640	1280	2560	<40	640	<40	80	<40
	A/Uruguay/716/07	160	320	1280	640	2560	2560	<40	1280	<40	<20	<40
	A/BRISBANE/24/2008	<40	320	1280	640	640	2560	<40	640	<40	<20	40
	A/PHILIPPINE/16/2009	<40	<40	40	<20	<40	<40	160	<40	<40	<20	<40
	A/SURAT THANI/72/2009	<40	<40	40	<20	<40	<40	<40	160	<40	<20	<40
	A/PERTH/16/2009	<40	<40	40	<20	<40	<40	640	<40	1280	320	320
	A/VICTORIA/208/2009	<40	160	320	40	40	160	640	320	640	160	80
	A/BRISBANE/89/2009	<40	40	320	160	<40	80	640	320	640	160	160
	A/DARWIN/11/2009	<40	<40	160	80	<40	40	320	160	320	320	160
	A/VICTORIA/226/2009	<40	40	160	160	<40	80	640	160	640	320	320
	A/VICTORIA/229/2009	<40	<40	160	80	<40	40	320	160	640	160	160
	A/PERTH/77/2009	<40	40	160	80	<40	80	640	160	320	160	160
	A/MACAU/2321/2009	<40	40	160	80	<40	80	320	160	320	320	160
	A/PERTH/78/2009	<40	40	160	40	<40	40	160	160	320	160	320
	A/PERTH/80/2009	<40	40	160	160	40	80	640	80	640	320	320
	A/PERTH/82/2009	<40	<40	80	80	<40	40	320	160	320	160	160
	A/VICTORIA/224/2009	<40	<40	80	80	<40	40	160	160	320	160	160
	A/BRISBANE/63/2009	<40	<40	80	40	<40	40	160	160	160	160	80
	A/VICTORIA/223/2009	<40	<40	80	40	<40	<40	160	<40	160	160	80
	A/BRISBANE/65/2009	<40	<40	80	40	<40	40	80	80	80	160	80
	A/VICTORIA/227/2009	<40	<40	80	40	<40	<40	160	80	160	160	80
	A/BRISBANE/64/2009	<40	<40	80	40	<40	40	160	<40	160	80	80
	A/VICTORIA/222/2009	<40	<40	80	40	<40	<40	160	<40	320	80	80
	A/DARWIN/12/2009	<40	<40	80	40	<40	40	160	<40	80	80	80
	A/VICTORIA/228/2009	<40	<40	80	40	<40	40	160	80	160	160	80
	A/PERTH/83/2009	<40	<40	80	40	<40	<40	160	80	160	80	80
	A/MACAU/2337/2009	<40	<40	80	40	<40	40	320	80	320	160	160
	A/CAMBODIA/15/2009	<40	<40	40	40	<40	<40	160	<40	160	80	160
//
S	ESR_2011
R	FluVac2011
P	51
T	Haemagglutination inhibition assay-WHO Influenza Center,Melbourne
C	Guinea Pig RBC
A		A/NEW YORK/55/2004	A/WISCONSIN/67/2005	A/BRISBANE/10/2007	A/PHILIPPINES/16/2009	A/SURAT THANI/72/2009	A/PERTH/16/2009	A/SINGAPORE/37/2009	A/VICTORIA/208/2009	A/RHODE ISLAND/1/2010	A/VICTORIA/8/2010	A/PERTH/519/2010
	A/NEW YORK/55/2004	640	160	80	<20	80	<20	<20	<20	<20	<20	<20
	A/WISCONSIN/67/2005	320	320	160	<20	80	<20	<20	<20	<20	<20	<20
	A/BRISBANE/10/2007	320	320	320	<20	640	20	<20	40	40	80	80
	A/PHILIPPINES/16/2009	20	20	80	320	40	160	160	160	80	160	80
	A/SURAT THANI/72/2009	40	<20	40	40	80	40	<20	40	40	40	40
	A/PERTH/16/2009	<20	<20	<20	160	<20	160	160	80	160	80	160
	A/SINGAPORE/37/2009	<20	<20	<20	160	<20	160	160	80	160	160	160
	A/VICTORIA/208/2009	<20	80	80	1280	40	320	1280	1280	640	1280	>2560
	A/RHODE ISLAND/1/2010	<20	20	<20	80	<20	320	80	320	320	320	320
	A/VICTORIA/8/2010	<20	40	40	640	80	320	320	640	1280	>2560	640
	A/PERTH/519/2010	20	40	40	80	80	160	80	160	80	160	80
	A/PERTH/38/2010	<20	40	80	160	80	160	160	160	160	160	160
	A/JOHANNESBURG/59/2010	<20	40	40	80	80	160	80	160	160	320	160
	A/SONG KHLA/442/2010	<20	40	80	160	80	160	160	160	160	320	80
	A/PERTH/10/2010	<20	40	80	160	80	160	160	320	160	160	160
	A/PERTH/49/2010	<20	40	80	160	80	160	160	320	160	320	160
	A/PERTH/21/2010	<20	20	40	80	40	80	80	160	80	160	80
	A/PERTH/54/2010	<20	20	40	80	40	80	80	80	80	160	80
	A/PERTH/56/2010	<20	20	40	40	40	80	40	80	80	160	80
	A/SYDNEY/13/2010	<20	20	40	80	40	80	40	80	80	80	80
	A/VICTORIA/563/2010	<20	20	40	80	80	80	40	80	80	160	80
	A/TRAT/410/2010	<20	20	40	80	40	80	40	80	80	160	80
	A/SUPHANBURI/452/2010	<20	20	40	80	40	80	80	160	160	320	80
	A/BANGKOK/480/2010	<20	40	40	80	40	80	80	160	160	320	160
//
S	ESR_2011
R	FluVac2011
P	52
T	Haemagglutination inhibition assay-WHO Influenza Center,Melbourne
C	Guinea Pig RBC
A		A/WISCONSIN/67/2005	A/BRISBANE/9/2006	A/BRISBANE/10/2007	A/Uruguay/716/07	A/PHILIPPINES/16/2009	A/SURAT THANI/72/2009	A/PERTH/16/2009	A/SINGAPORE/37/2009	A/VICTORIA/208/2009	A/RHODE ISLAND	A/PERTH/519/2010	A/VICTORIA/8/2010
	A/WISCONSIN/67/2005	320	320	320	320	20	320	<20	<20	20	20	20	40
	A/BRISBANE/9/2006	160	160	320	320	20	320	<20	<20	<20	20	20	20
	A/BRISBANE/10/2007	320	320	640	1280	20	640	20	20	40	40	80	80
	A/Uruguay/716/07	320	160	320	1280	<20	640	<20	<20	20	<20	20	20
	A/PHILIPPINES/16/2009	<20	20	80	20	320	160	160	320	160	160	640	640
	A/SURAT THANI/72/2009	<20	20	<20	<20	40	320	20	20	20	40	80	80
	A/PERTH/16/2009	<20	<20	<20	<20	320	<20	320	320	320	320	320	160
	A/SINGAPORE/37/2009	<20	<20	<20	<20	320	20	320	320	320	320	320	320
	A/VICTORIA/208/2009	160	40	320	20	>2560	80	>2560	>2560	1280	1280	>2560	>2560
	A/RHODE ISLAND	20	<20	<20	<20	80	<20	320	80	320	640	64	1280
	A/PERTH/519/2010	20	40	80	20	160	80	160	80	160	160	160	320
	A/VICTORIA/8/2010	20	40	40	20	320	160	160	160	320	160	320	640
	A/VICTORIA/532/2010	80	80	320	80	1280	320	1280	1280	1280	1280	>2560	1280
	A/PERTH/27/2010	40	20	80	40	640	160	640	320	640	320	1280	1280
	A/PERTH/23/2010	40	20	80	40	320	80	640	320	640	320	640	1280
	A/PERTH/501/2010	20	40	80	20	320	160	320	320	320	160	640	1280
	A/NEWCASTLE/4/2010	20	20	80	20	320	80	320	160	320	320	640	1280
	A/VICTORIA/552/2010	20	40	80	40	320	160	320	320	320	160	640	1280
	A/PERTH/30/2010	20	40	80	20	320	160	320	320	320	320	640	1280
	A/PERTH/501/2010	<20	20	20	40	160	20	160	80	320	320	320	640
	A/TASMANIA/3/2010	<20	40	80	20	320	160	160	160	160	320	320	640
	A/BRISBANE/55/2010	20	20	40	20	160	80	160	160	160	160	160	320
	A/PHILIPPINES/2050/2010	20	20	40	<20	160	80	160	160	160	160	320	640
	A/HYOGO/3004/2010	20	20	40	20	160	80	160	160	160	160	320	640
	A/SRILANKA/19/2010	<20	20	40	<20	160	40	80	80	80	80	160	320
	A/BRISBANE/46/2010	<20	20	40	<20	80	80	80	80	80	80	80	160
	A/HIROSHIMA-C/27/2010	<20	20	20	<20	80	40	80	80	80	40	80	160
	A/PANAMA/307149/2010	<20	20	40	20	80	80	80	80	80	80	80	160
	A/ALABAMA/5/2010	<20	20	20	<20	80	80	40	40	80	40	80	160
//
S	ESR_2012
R	FluVac2012
P	46
T	Haemagglutination inhibition assay-WHO Influenza Center,Melbourne
C	Guinea Pig RBC
A		A/BRISBANE/10/2007	A/PHILIPPINES/16/2009	A/PERTH/16/2009	A/VICTORIA/208/2009	A/VICTORIA/8/2010	A/PERTH/10/2010	A/VICTORIA/563/2010	A/TOWNSVILLE/87/2010	A/ALASKA/5/2010	A/SOUTH AUSTRALIA/3/2011
	A/BRISBANE/10/2007	640	40	40	80	160	40	20	40	40	160
	A/PHILIPPINES/16/2009	40	320	80	160	320	80	40	160	160	160
	A/PERTH/16/2009	<20	320	160	160	160	80	40	160	160	320
	A/VICTORIA/208/2009	160	1280	320	1280	1280	640	1280	1280	1280	1280
	A/VICTORIA/8/2010	80	160	80	80	320	80	40	160	160	160
	A/PERTH/10/2010	<20	80	40	320	320	320	40	320	320	640
	A/VICTORIA/563/2010	160	320	160	320	1280	320	320	640	640	1280
	A/TOWNSVILLE/87/2010	<20	80	20	80	320	80	20	160	80	320
	A/ALASKA/5/2010	80	160	160	160	1280	160	160	320	640	640
	A/SOUTH AUSTRALIA/3/2011	80	160	80	160	320	80	40	160	160	160
	A/VICTORIA/39/2011	80	160	160	160	640	160	80	160	160	320
	A/VICTORIA/835/2011	80	160	160	160	640	160	80	160	160	160
	A/VICTORIA/48/2011	80	320	160	320	640	160	40	320	320	640
	A/SOUTH AUSTRALIA/180/2011	80	160	160	320	640	160	40	160	160	320
	A/NEWCASTLE/213/2011	40	80	80	80	160	40	<20	80	80	160
	A/BRISBANE/297/2011	20	80	80	80	160	80	20	160	160	160
	A/BRISBANE/340/2011	40	160	80	160	320	80	40	160	160	160
	A/VICTORIA/828/2011	40	160	80	80	320	80	80	160	160	320
	A/SOUTH AUSTRALIA/171/2011	80	160	80	80	320	80	40	160	160	160
	A/SYDNEY/57/2011	40	160	80	160	320	80	80	320	320	320
	A/VICTORIA/834/2011	40	160	80	160	320	80	40	160	160	160
	A/VICTORIA/34/2011	40	160	80	160	640	160	40	160	160	160
	A/VICTORIA/43/2011	80	160	80	160	320	80	80	320	320	320
	A/BANGKOK/86/11	40	80	80	80	640	80	40	160	160	160
	A/NONTHABURI/87/11	80	160	80	160	320	80	40	160	160	160
	A/CHIANG RAI/107/11	40	80	80	80	320	80	40	160	80	160
	A/CHIANG RAI/108/11	40	80	80	80	160	40	40	80	80	80
	A/NONTHABURI/110/11	40	160	80	160	320	80	40	160	160	160
	A/CHRISTCHURCH/23/2011	40	80	80	80	160	80	40	80	80	160
	A/VICTORIA/565/2011	40	160	80	160	320	80	40	160	160	160
	A/AUCKLAND/10/2011	40	160	80	160	320	80	80	160	160	160
	A/CHRISTCHURCH/28/2011	40	80	80	80	320	80	40	160	160	160
	A/VICTORIA/31/2011	40	160	80	80	320	160	40	160	160	160
	A/VICTORIA/49/2011	40	160	80	80	160	80	40	160	160	160
	A/SOUTH AUCKLAND/11/2011	80	160	80	160	320	80	40	160	160	160
	A/SOUTH AUCKLAND/12/2011	40	160	80	80	320	80	40	160	160	160
	A/SOUTH AUSTRALIA/205/2011	80	160	80	160	320	80	40	160	160	160
	A/BRISBANE/290/2011	20	80	40	40	160	40	20	80	40	40
	A/SOUTH AUSTRALIA/177/2011	40	80	40	80	160	40	40	80	80	160
	A/SOUTH AUSTRALIA/175/2011	40	80	40	80	160	40	40	80	80	160
	A/VICTORIA/832/2011	40	80	40	80	160	40	40	80	80	160
	A/BANGKOK/85/11	40	80	40	80	320	80	40	80	80	160
	A/VICTORIA/30/2011	40	80	40	80	160	80	40	80	160	160
//
S	ESR_2012
R	FluVac2012
P	47
T	Haemagglutination inhibition assay-WHO Influenza Center,Melbourne
C	Guinea Pig RBC
A		A/BRISBANE/10/2007	A/PHILIPPINES/16/2009	A/PERTH/16/2009	A/VICTORIA/208/2009	A/VICTORIA/8/2010	A/PERTH/10/2010	A/VICTORIA/563/2010	A/TOWNSVILLE/87/2010	A/ALASKA/5/2010	A/SOUTH AUSTRALIA/3/2011
	A/BRISBANE/10/2007	640	20	20	40	80	<20	<20	20	20	80
	A/PHILIPPINES/16/2009	40	160	80	160	160	80	<20	80	80	80
	A/PERTH/16/2009	<20	320	160	160	160	160	80	160	160	320
	A/VICTORIA/208/2009	160	1280	640	1280	1280	1280	>2560	>2560	>2560	1280
	A/VICTORIA/8/2010	40	160	80	160	160	80	20	160	160	160
	A/PERTH/10/2010	20	160	80	320	640	160	80	160	160	640
	A/VICTORIA/563/2010	160	320	160	640	640	320	640	640	640	1280
	A/TOWNSVILLE/87/2010	<20	80	20	80	320	80	<20	160	80	320
	A/ALASKA/5/2010	320	1280	320	1280	>2560	640	640	1280	1280	>2560
	A/SOUTH AUSTRALIA/3/2011	80	320	160	320	320	160	40	160	160	320
	A/BRISBANE/232/2011	80	320	160	160	640	160	80	160	320	640
	A/SYDNEY/70/2011	40	160	160	160	320	80	40	80	80	160
	A/SYDNEY/20/2011	80	320	80	320	640	160	40	320	160	640
	A/SYDNEY/13/2011	40	160	80	320	640	160	40	160	160	320
	A/SOUTH AUSTRALIA/56/2011	40	160	80	160	160	80	80	160	80	160
	A/VICTORIA/25/2011	40	160	80	160	320	80	80	160	160	160
	A/TASMANIA/25/2011	40	160	80	160	320	80	40	160	80	160
	A/TASMANIA/26/2011	40	160	80	160	320	80	40	160	160	160
	A/TASMANIA/28/2011	40	160	80	160	320	80	40	160	160	160
	A/VICTORIA/26/2011	40	160	80	160	320	80	40	160	160	160
	A/NEWCASTLE/180/2011	40	160	80	160	320	80	40	80	80	160
	A/SOUTH AUSTRALIA/144/2011	40	160	80	160	320	80	80	160	160	160
	A/VICTORIA/826/2011	40	160	80	160	320	80	40	160	80	160
	A/SYDNEY/50/2011	40	160	80	160	320	80	80	160	160	160
	A/SYDNEY/76/2011	40	160	80	160	320	160	40	160	160	160
	A/BRISBANE/284/2011	40	160	80	160	320	80	40	160	80	80
	A/BRISBANE/298/2011	40	160	80	160	160	80	40	160	80	80
	A/VICTORIA/818/2011	40	80	10	80	160	80	40	80	80	80
	A/VICTORIA/548/2011	40	80	40	80	160	40	40	80	80	80
	A/VICTORIA/555/2011	20	80	40	80	160	40	20	80	80	80
	A/NEWCASTLE/181/2011	40	80	40	80	160	80	20	80	80	80
	A/BRISBANE/299/2011	20	80	40	80	160	40	40	80	80	80
	A/BRISBANE/281/2011	20	40	40	40	80	40	40	80	40	40
//
S	ESR_2013
R	FluVac2013
P	53
T	Haemagglutination inhibition assay-WHO Influenza Center,Melbourne
C	Guinea Pig RBC EGG
A		A/PERTH/16/2009	A/VICTORIA/208/2009	A/PERTH/10/2010	A/TOWNSVILLE/87/2010	A/SOUTH AUSTRALIA/3/2011	A/BRISBANE/299/2011	A/VICTORIA/361/2011
	A/PERTH/16/2009	640	160	160	160	640	320	20
	A/VICTORIA/208/2009	1280	2560	>2560	>2560	>2560	>2560	>2560
	A/PERTH/10/2010	160	160	160	320	640	320	80
	A/TOWNSVILLE/87/2010	160	80	80	320	320	320	80
	A/SOUTH AUSTRALIA/3/2011	320	80	80	320	320	320	80
	A/BRISBANE/299/2011	320	160	320	640	1280	1280	80
	A/VICTORIA/361/2011	80	320	80	320	640	160	>2560
	A/SYDNEY/99/2012	640	320	640	1280	>2560	640	320
	A/PHILIPPINES/22/2012	320	160	160	640	1280	640	320
	A/SOUTH AUCKLAND/18/2012	320	160	160	640	1280	320	320
	A/VICTORIA/686/2012	640	320	320	1280	1280	640	320
	A/WELLINGTON/33/2012	320	160	160	640	1280	640	160
	A/SYDNEY/95/2012	320	160	160	640	1280	320	160
	A/SYDNEY/102/2012	320	160	160	320	640	320	160
	A/SOUTH AUSTRALIA/143/2012	160	80	160	320	640	320	160
	A/PHILIPPINES/27/2012	320	160	160	320	640	320	160
	A/WELLINGTON/17/2012	320	160	160	320	320	320	160
	A/CHRISTCHURCH/22/2012	320	160	160	320	640	320	160
	A/VICTORIA/721/2012	320	160	160	320	640	320	160
	A/CAMBODIA/20/2012	320	160	160	320	640	320	160
	A/TASMANIA/59/2012	320	160	160	320	640	320	160
	A/PERTH/119/2012	320	160	160	320	320	320	160
	A/CAMBODIA/13/2012	160	80	80	320	320	320	80
	A/VICTORIA/657/2012	160	80	80	160	160	160	80
	A/PERTH/91/2012	160	80	80	320	20	320	80
	A/VICTORIA/692/2012	320	160	160	320	320	320	80
	A/WELLINGTON/30/2012	160	160	160	320	640	320	160
	A/SYDNEY/96/2012	160	160	160	320	640	320	160
	A/SOUTH AUSTRALIA/130/2012	160	80	160	320	640	320	160
	A/VICTORIA/683/2012	160	160	160	320	320	320	160
	A/CHRISTCHURCH/24/2012	160	80	80	320	640	320	80
	A/WELLINGTON/24/2012	160	80	80	320	320	320	80
	A/WELLINGTON/26/2012	160	80	160	320	160	160	80
	A/SYDNEY/211/2012	160	80	80	320	320	160	80
	A/PHILIPPINES/18/2012	160	40	80	160	160	160	80
	A/PHILIPPINES/23/2012	80	40	80	160	160	160	80
	A/PHILIPPINES/25/2012	80	80	80	160	320	160	80
	A/VICTORIA/720/2012	160	80	80	320	320	320	80
	A/SOUTH AUCKLAND/16/2012	160	80	80	320	320	320	80
	A/CHRISTCHURCH/23/2012	160	80	80	320	320	320	80
	A/PERTH/229/2012	80	80	80	160	160	160	80
	A/CAMBODIA/21/2012	160	80	80	160	160	160	80
	A/CAMBODIA/27/2012	160	80	80	160	160	160	80
	A/TASMANIA/29/2012	160	80	160	320	320	320	80
	A/VICTORIA/134/2012	160	160	160	320	320	320	80
//
S	ESR_2013
R	FluVac2013
P	53
T	Haemagglutination inhibition assay-WHO Influenza Center,Melbourne
C	Guinea Pig RBC MDCK
A		A/PERTH/16/2009	A/PERTH/10/2010	A/BRISBANE/299/2011	A/VICTORIA/361/2011
	A/PERTH/16/2009	>2560	640	320	640
	A/PERTH/10/2010	160	320	160	160
	A/BRISBANE/299/2011	80	160	160	160
	A/VICTORIA/361/2011	80	320	160	160
	A/SYDNEY/99/2012	640	1280	640	640
	A/PHILIPPINES/22/2012	320	320	320	640
	A/SOUTH AUCKLAND/18/2012	320	640	320	640
	A/VICTORIA/686/2012	640	640	320	640
	A/WELLINGTON/33/2012	320	320	320	640
	A/SYDNEY/95/2012	320	640	320	320
	A/SYDNEY/102/2012	640	320	320	320
	A/SOUTH AUSTRALIA/143/2012	320	320	160	320
	A/PHILIPPINES/27/2012	320	320	320	320
	A/WELLINGTON/17/2012	320	320	160	320
	A/CHRISTCHURCH/22/2012	320	320	320	320
	A/VICTORIA/721/2012	320	320	160	320
	A/CAMBODIA/20/2012	320	320	160	320
	A/TASMANIA/59/2012	320	320	320	320
	A/PERTH/119/2012	320	320	160	320
	A/CAMBODIA/13/2012	160	320	160	320
	A/VICTORIA/657/2012	160	160	160	320
	A/PERTH/91/2012	160	320	160	320
	A/VICTORIA/692/2012	320	320	320	320
	A/WELLINGTON/30/2012	160	320	160	160
	A/SYDNEY/96/2012	160	320	160	160
	A/SOUTH AUSTRALIA/130/2012	160	640	160	160
	A/VICTORIA/683/2012	160	320	160	160
	A/CHRISTCHURCH/24/2012	160	320	160	160
	A/WELLINGTON/24/2012	160	320	160	160
	A/WELLINGTON/26/2012	160	160	160	160
	A/SYDNEY/211/2012	80	320	160	160
	A/PHILIPPINES/18/2012	80	160	160	160
	A/PHILIPPINES/23/2012	80	160	160	160
	A/PHILIPPINES/25/2012	80	160	160	160
	A/VICTORIA/720/2012	160	320	160	160
	A/SOUTH AUCKLAND/16/2012	160	320	160	160
	A/CHRISTCHURCH/23/2012	160	320	160	160
	A/PERTH/229/2012	80	160	160	160
	A/CAMBODIA/21/2012	160	160	160	160
	A/CAMBODIA/27/2012	160	160	160	160
	A/TASMANIA/29/2012	160	320	160	160
	A/VICTORIA/134/2012	160	320	320	160
//
S	ESR_2013
R	FluVac2013
P	54
T	Haemagglutination inhibition assay-WHO Influenza Center,Melbourne
C	Guinea Pig RBC EGG
A		A/PERTH/16/2009	A/VICTORIA/208/2009	A/PERTH/10/2010	A/TOWNSVILLE/87/2010	A/SOUTH AUSTRALIA/3/2011	A/BRISBANE/299/2011	A/VICTORIA/361/2011
	A/PERTH/16/2009	640	160	160	160	640	320	40
	A/VICTORIA/208/2009	1280	>2560	>2560	>2560	>2560	>2560	>2560
	A/PERTH/10/2010	160	160	160	320	640	320	80
	A/TOWNSVILLE/87/2010	160	80	160	320	320	320	160
	A/SOUTH AUSTRALIA/3/2011	320	80	160	320	320	320	160
	A/BRISBANE/299/2011	640	320	320	1280	>2560	>2560	160
	A/VICTORIA/361/2011	160	320	160	320	640	160	>2560
	A/CHRISTCHURCH/25/2012	1280	320	320	1280	>2560	1280	640
	A/SYDNEY/207/2012	640	320	320	1280	1280	640	320
	A/SYDNEY/208/2012	640	320	320	1280	>2560	640	320
	A/NEWCASTLE/57/2012	320	160	160	320	1280	640	160
	A/CAMBODIA/29/2012	640	160	160	640	1280	320	160
	A/CAMBODIA/33/2012	640	320	320	640	1280	640	160
	A/CHRISTCHURCH/17/2012	320	160	160	640	640	320	160
	A/WELLINGTON/36/2012	320	160	160	640	1280	640	160
	A/VICTORIA/858/2012	640	320	320	1280	>2560	640	320
	A/VICTORIA/866/2012	320	320	320	640	1280	640	320
	A/SYDNEY/110/2012	320	160	320	640	1280	320	160
	A/CAMBODIA/30/2012	320	160	160	640	640	320	160
	A/CAMBODIA/34/2012	320	160	160	320	640	320	80
	A/WELLINGTON/22/2012	160	160	160	640	640	320	160
	A/CAMBODIA/17/2012	160	80	160	320	640	320	80
	A/WELLINGTON/18/2012	160	80	80	320	640	320	80
	A/WELLINGTON/19/2012	320	160	160	640	1280	320	160
	A/WELLINGTON/41/2012	160	160	160	320	640	320	80
	A/CHRISTCHURCH/26/2012	320	160	160	640	1280	320	160
	A/VICTORIA/867/2012	320	160	160	640	1280	640	160
	A/VICTORIA/869/2012	320	80	160	320	640	320	80
	A/VICTORIA/873/2012	320	160	160	320	640	320	160
	A/SYDNEY/205/2012	80	40	80	160	160	160	40
	A/SYDNEY/107/2012	160	80	80	320	320	160	80
	A/SYDNEY/229/2012	160	160	160	320	320	320	80
	A/SYDNEY/232/2012	160	160	160	320	640	320	160
	A/SYDNEY/233/2012	160	80	80	320	320	160	80
	A/CAMBODIA/31/2012	160	80	80	320	320	320	80
	A/WELLINGTON/12/2012	160	80	80	320	320	160	80
	A/CHRISTCHURCH/12/2012	160	80	160	320	320	160	80
	A/WELLINGTON/21/2012	160	80	160	320	320	320	80
	A/CAMBODIA/24/2012	160	160	160	640	640	320	80
	A/CAMBODIA/25/2012	160	160	160	320	640	320	80
	A/WELLINGTON/37/2012	160	80	80	160	160	160	80
	A/WAIKATO/6/2012	160	80	80	160	160	160	80
	A/CHRISTCHURCH/27/2012	160	80	160	320	320	320	80
	A/CHRISTCHURCH/28/2012	320	160	80	320	640	320	80
//
S	ESR_2013
R	FluVac2013
P	54
T	Haemagglutination inhibition assay-WHO Influenza Center,Melbourne
C	Guinea Pig RBC MDCK
A		A/PERTH/16/2009	A/PERTH/10/2010	A/BRISBANE/299/2011	A/VICTORIA/361/2011
	A/PERTH/16/2009	1280	640	320	640
	A/PERTH/10/2010	160	320	160	160
	A/BRISBANE/299/2011	320	320	320	320
	A/VICTORIA/361/2011	160	320	160	320
	A/CHRISTCHURCH/25/2012	640	1280	640	1280
	A/SYDNEY/207/2012	320	1280	640	640
	A/SYDNEY/208/2012	640	>2560	640	640
	A/NEWCASTLE/57/2012	320	320	320	640
	A/CAMBODIA/29/2012	320	640	320	640
	A/CAMBODIA/33/2012	640	640	320	640
	A/CHRISTCHURCH/17/2012	320	320	320	640
	A/WELLINGTON/36/2012	320	320	160	640
	A/VICTORIA/858/2012	640	1280	640	640
	A/VICTORIA/866/2012	320	640	320	640
	A/SYDNEY/110/2012	320	640	320	320
	A/CAMBODIA/30/2012	160	640	320	320
	A/CAMBODIA/34/2012	320	640	320	320
	A/WELLINGTON/22/2012	160	640	320	320
	A/CAMBODIA/17/2012	160	320	320	320
	A/WELLINGTON/18/2012	160	320	320	320
	A/WELLINGTON/19/2012	160	640	320	320
	A/WELLINGTON/41/2012	320	320	160	320
	A/CHRISTCHURCH/26/2012	320	640	320	320
	A/VICTORIA/867/2012	320	320	320	320
	A/VICTORIA/869/2012	160	320	320	320
	A/VICTORIA/873/2012	320	320	160	320
	A/SYDNEY/205/2012	80	160	160	160
	A/SYDNEY/107/2012	160	320	160	160
	A/SYDNEY/229/2012	160	320	320	160
	A/SYDNEY/232/2012	160	320	320	160
	A/SYDNEY/233/2012	160	320	160	160
	A/CAMBODIA/31/2012	160	320	160	160
	A/WELLINGTON/12/2012	160	320	160	160
	A/CHRISTCHURCH/12/2012	160	320	160	160
	A/WELLINGTON/21/2012	160	320	160	160
	A/CAMBODIA/24/2012	160	640	320	160
	A/CAMBODIA/25/2012	160	320	160	160
	A/WELLINGTON/37/2012	80	160	160	160
	A/WAIKATO/6/2012	80	160	160	160
	A/CHRISTCHURCH/27/2012	160	320	160	160
	A/CHRISTCHURCH/28/2012	160	320	320	160
//
S	EU_2010
R	1001_Influenza_virus_characterisation_2010_JAN
P	6
T	Antigenic analyses of influenza A(H3N2) viruses-guinea pig RBC- in 20nM oseltamivir
C	heamagglutination inhibition titre
A		A/Wisconsin/67/2005	A/Brisbane/10/2007	A/Uruguay/716/2007	A/Finland/9/2008	A/Johannesburg/15/2008	A/Hong Kong/1952/2009	A/Hong Kong/1985/2009	A/Perth/16/2009	A/Wisconsin/15/2009
	A/Wisconsin/67/2005	1280	640	1280	320	320	<40	<40	<40	<40
	A/Brisbane/10/2007	640	1280	1280	640	320	<40	<40	<40	<40
	A/Uruguay/716/2007	1280	1280	2560	1280	640	<40	<40	40	<40
	A/Finland/9/2008	1280	1280	1280	640	640	<40	80	80	<40
	A/Johannesburg/15/2008	1280	1280	1280	1280	2560	40	80	80	40
	A/Hong Kong/1952/2009	<40	80	80	<40	<40	160	1280	640	320
	A/Hong Kong/1985/2009	<40	80	80	<40	<40	160	1280	640	320
	A/Perth/16/2009	<40	<40	<40	<40	<40	40	320	640	80
	A/Wisconsin/15/2009	<40	<40	<40	<40	<40	40	640	320	160
	A/England/700/2009	80	160	320	160	320	<40	80	320	<40
	A/Gothenburg/3/2009	160	640	640	320	640	40	80	40	<40
	A/Scotland/28/2009	40	40	160	40	40	160	1280	640	320
	A/Paris/3873/2009	<40	80	160	40	40	80	320	160	160
	A/England/815/2009	40	160	160	80	80	160	640	320	160
	A/Lyon/1715/2009	80	160	80	40	80	40	640	640	80
	A/Bordeaux/1942/2009	<40	160	80	<40	40	160	1280	1280	640
	A/Umeå/4/2009	40	160	160	80	160	160	640	1280	320
	A/Gibraltar/SB226/2009	40	160	160	80	80	80	320	320	160
	A/Paris/5870/2009	40	<40	80	<40	<40	80	320	160	160
	A/Gibraltar/SB252/2009	40	160	160	40	80	80	320	320	160
	A/Norway/3790/2009	<40	80	80	40	40	40	160	320	40
	A/Finland/640/2009	40	160	160	80	80	40	320	320	80
	A/Paris/6047/2009	80	320	320	160	160	320	1280	1280	160
	A/Stockholm/112/2009	80	320	320	160	160	320	1280	1280	320
	A/Lyon/3670/2009	80	160	160	80	160	80	640	640	320
	A/Nordrhein-Westfalen/1/2010	80	160	160	160	80	640	2560	2560	1280
//
S	EU_2010
R	1002_Influenza_virus_characterisation_2010_FEB
P	6
T	Antigenic analyses of influenza A(H3N2) viruses-guinea pig RBC- in 20nM oseltamivir
C	heamagglutination inhibition titre NT=not tested
A		A/Wisconsin/67/2005	A/Brisbane/10/2007	A/Uruguay/716/2007	A/Finland/9/2008	A/Johannesburg/15/2008	A/Hong Kong/1952/2009	A/Hong Kong/1985/2009	A/Perth/16/2009	A/Wisconsin/15/2009
	A/Wisconsin/67/2005	1280	640	1280	320	320	<40	<40	<40	<40
	A/Brisbane/10/2007	640	1280	1280	640	320	<40	<40	<40	<40
	A/Uruguay/716/2007	1280	1280	2560	1280	640	<40	<40	40	<40
	A/Finland/9/2008	1280	1280	1280	640	640	<40	80	80	<40
	A/Johannesburg/15/2008	1280	1280	1280	1280	2560	40	80	80	40
	A/Hong Kong/1952/2009	<40	80	80	<40	<40	160	1280	640	320
	A/Hong Kong/1985/2009	<40	80	80	<40	<40	160	1280	640	320
	A/Perth/16/2009	<40	<40	<40	<40	<40	40	320	640	80
	A/Wisconsin/15/2009	<40	<40	<40	<40	<40	40	640	320	160
	A/Gothenburg/3/2009	160	640	640	320	640	40	80	40	<40
	A/Paris/3873/09	<40	80	160	40	40	80	320	160	160
	A/Sweden/2/2009	80	160	160	160	160	320	2560	1280	640
	A/Umeå/4/2009	40	160	160	80	160	160	640	1280	320
	A/Stockholm/89/2009	40	160	160	80	80	80	320	640	160
	A/England/815/2009	40	160	160	80	80	160	640	320	160
	A/Lyon/1715/2009	80	160	80	40	80	40	640	640	80
	A/Bordeaux/1942/2009	<40	160	80	<40	40	160	1280	1280	640
	A/Gibraltar/SB226/09	40	160	160	80	80	80	320	320	160
	A/Paris/5870/09	40	<40	80	<40	<40	80	320	160	160
	A/Gibraltar/SB252/09	40	160	160	40	80	80	320	320	160
	A/Norway/3789/2009	<40	40	40	40	40	40	80	160	40
	A/Norway/3790/2009	<40	80	80	40	40	40	160	320	40
	A/Finland/638/2009	40	80	80	40	40	40	160	320	80
	A/Finland/640/2009	40	160	160	80	80	40	320	320	80
	A/Paris/6047/2009	80	320	320	160	160	320	1280	1280	160
	A/Lyon/Cx-R/3120/2009	40	80	80	40	40	40	160	320	80
	A/Lyon/3670/2009	80	160	160	80	160	80	640	640	320
	A/Lyon/CHU/52.384/09	160	320	320	160	160	160	1280	1280	320
	A/Turkey/TR-26/2009	<40	40	80	40	40	NT	2560	1280	640
	A/Turkey/TR-28/2009	<40	40	80	<40	40	NT	2560	1280	320
	A/Nordrhein-Westfalen/1/2010	80	160	160	160	80	640	2560	2560	1280
	A/Turkey/TR-33/2009	<40	40	40	<40	<40	NT	1280	640	160
//
S	EU_2011
R	1103_Influenza_virus_characterisation_2011_March
P	7
T	Antigenic analysis of A(H3N2) viruses by HI (guinea pig RBCs with 20nm oseltamivir)
C	haemagglutination inhibition titre
A		A/Wisconsin/67/2005	A/Brisbane/10/2007	A/Perth/16/2009	A/Wisconsin/15/2009	A/Victoria/208/2009	A/Victoria/210/2009	A/Alabama/5/2010
	A/Wisconsin/67/2005	2560	640	<40	<40	160	40	<40
	A/Brisbane/10/2007	2560	5120	40	40	320	320	160
	A/Perth/16/2009	80	80	1280	640	2560	2560	1280
	A/Wisconsin/15/2009	<40	<40	640	320	40	160	320
	A/Victoria/208/2009	320	320	1280	1280	5120	5120	5120
	A/Victoria/210/2009	320	320	1280	1280	2560	5120	5120
	A/Alabama/5/2010	<40	40	80	40	<40	<40	640
	A/Gothenburg/1/2010	<40	40	80	160	160	160	640
	A/Stockholm/6/2010	40	<40	1280	160	160	640	1280
	A/Brussels/G0515/2010	<40	<40	320	320	160	160	640
	A/Brussels/G0550/2010	<40	80	80	80	80	80	640
	A/Stockholm/7/2010	40	<40	1280	320	320	640	1280
	A/Stockholm/10/2010	<40	<40	640	80	80	320	640
	A/Denmark/105/2010	<40	80	320	160	160	160	640
	A/Paris/2031/2010	<40	160	160	320	320	320	1280
	A/Paris/1843/2010	<40	40	160	320	320	320	640
	A/Paris/1838/2010	<40	160	320	160	320	320	1280
	A/Paris/1844/2010	40	<40	640	1280	320	640	640
	A/Pays de Loire/1883/2010	<40	80	160	160	160	160	640
	A/Paris/1896/2010	<40	80	160	160	160	160	640
	A/Norway/1330/2010	<40	<40	80	320	80	80	80
	A/Paris/2119/2010	<40	160	160	320	320	320	640
	A/Paris/2120/2010	<40	80	80	160	160	160	640
	A/Hessen/5/2010	<40	<40	80	320	80	80	80
	A/Paris/2106/2010	<40	160	160	320	320	320	640
	A/Paris/2260/2010	<40	80	160	320	320	320	640
	A/Brussels/G0801/2010	<40	40	80	80	80	160	640
[truncated: 6,252 more rows]
[truncated: 2 more columns]
